# Supplementary material for: Multivariate Metal–Organic Framework/Single-Walled Carbon Nanotube Buckypaper for Selective Lead Decontamination
Source: ACS Appl Nano Mater. 2022 Apr 1;5(4):5223–33. doi: 10.1021/acsanm.2c00280 (PMC9039961; doi:10.1021/acsanm.2c00280)
Supplement: Supplementary file 2 — an2c00280_si_002.cif [file an2c00280_si_002.cif]

 
data_MTV_CaMethMecys_SQ
# start Validation Reply Form
_vrf_PLAT029_MTV_CaMethMecys_SQ
;
PROBLEM: _diffrn_measured_fraction_theta_full value Low .      0.937 Why?  
RESPONSE: expected disorder in large pores filled by solvent that affect 
diffracting power of the crystal
;
_vrf_PLAT213_MTV_CaMethMecys_SQ
;
PROBLEM: Atom O2              has ADP max/min Ratio .....        8.3 oblate
RESPONSE: unresolved disorder
;
_vrf_PLAT241_MTV_CaMethMecys_SQ
;
PROBLEM: High   'MainMol' Ueq as Compared to Neighbors of        C2S Check 
RESPONSE: expected disorder in large pores. In this structure terminal 
methylcysteine and methionine residues are highly dynamic fragments 
considering they point within very large pores
;
_vrf_PLAT242_MTV_CaMethMecys_SQ
;
PROBLEM: Low    'MainMol' Ueq as Compared to Neighbors of         S2 Check 
RESPONSE: expected disorder in large pores. In this structure terminal 
methylcysteine and methionine residues are highly dynamic fragments 
considering they point within very large pores
;
_vrf_PLAT201_MTV_CaMethMecys_SQ
;
PROBLEM: Isotropic non-H Atoms in Main Residue(s) .......          8 Report
RESPONSE: Due to disorder / not good anisotropic correction, then restrained 
as isotropic. They are atoms belonging to methylcysteine and methionine 
residue which are highly dynamic fragments, considering they
points within very large pores
;
_vrf_PLAT220_MTV_CaMethMecys_SQ
;
PROBLEM: NonSolvent   Resd 1  C   Ueq(max)/Ueq(min) Range       10.0 Ratio 
RESPONSE: unresolved disorder usual in porous crystals
;
_vrf_PLAT341_MTV_CaMethMecys_SQ
;
PROBLEM: Low Bond Precision on  C-C Bonds ...............    0.03833 Ang.  
RESPONSE: Due to disorder expected in porous crystals
;
_vrf_PLAT911_MTV_CaMethMecys_SQ
;
PROBLEM: Missing FCF Refl Between Thmin & STh/L=    0.586        131 Report
RESPONSE: related to expected disorder in large pores filled by solvent 
that affect diffracting power of the crystal
;
_vrf_PLAT919_MTV_CaMethMecys_SQ
;
PROBLEM: Reflection # Likely Affected by the Beamstop ...          2 Check 
RESPONSE: Affected by the Beamstop or most likely due to imperfections 
of crystal 
;
_vrf_PLAT934_MTV_CaMethMecys_SQ
;
PROBLEM: Number of (Iobs-Icalc)/Sigma(W) > 10 Outliers ..          3 Check 
RESPONSE: Affected by the Beamstop or most likely due to imperfections 
of crystal 
;
_vrf_PLAT987_MTV_CaMethMecys_SQ
;
PROBLEM: The Flack x is >> 0 -  Do a BASF/TWIN Refinement     Please Check 
RESPONSE: positional disorder/significant anomalous scatterers
;
_vrf_PLAT990_MTV_CaMethMecys_SQ
;
PROBLEM: Deprecated .res/.hkl Input Style SQUEEZE Job ...          ! Note  
RESPONSE: no ABIN command but all SQUEEZE details are appended in CIF
;
# end Validation Reply Form 
_audit_creation_method            'SHELXL-2018/3'
_shelx_SHELXL_version_number      '2018/3'
_chemical_name_systematic         ?
_chemical_name_common             ?
_chemical_melting_point           ?
_chemical_formula_moiety          ?
_chemical_formula_sum
 'C33 H122 Ca Cu6 N6 O59 S6' 
_chemical_formula_weight          2161.04

loop_
 _atom_type_symbol
 _atom_type_description
 _atom_type_scat_dispersion_real
 _atom_type_scat_dispersion_imag
 _atom_type_scat_source
 'C'  'C'   0.0033   0.0016
 'International Tables Vol C Tables 4.2.6.8 and 6.1.1.4'
 'H'  'H'   0.0000   0.0000
 'International Tables Vol C Tables 4.2.6.8 and 6.1.1.4'
 'N'  'N'   0.0061   0.0033
 'International Tables Vol C Tables 4.2.6.8 and 6.1.1.4'
 'O'  'O'   0.0106   0.0060
 'International Tables Vol C Tables 4.2.6.8 and 6.1.1.4'
 'Cu'  'Cu'   0.3201   1.2651
 'International Tables Vol C Tables 4.2.6.8 and 6.1.1.4'
 'Ca'  'Ca'   0.2262   0.3064
 'International Tables Vol C Tables 4.2.6.8 and 6.1.1.4'
 'S'  'S'   0.1246   0.1234
 'International Tables Vol C Tables 4.2.6.8 and 6.1.1.4'
 
_space_group_crystal_system       hexagonal
_space_group_IT_number            173
_space_group_name_H-M_alt         'P 63'
_space_group_name_Hall            'P 6c'
 
_shelx_space_group_comment
;
The symmetry employed for this shelxl refinement is uniquely defined
by the following loop, which should always be used as a source of
symmetry information in preference to the above space-group names.
They are only intended as comments.
;
 
loop_
 _space_group_symop_operation_xyz
 'x, y, z'
 '-y, x-y, z'
 '-x+y, -x, z'
 '-x, -y, z+1/2'
 'y, -x+y, z+1/2'
 'x-y, x, z+1/2'
 
_cell_length_a                    17.8511(7)
_cell_length_b                    17.8511(7)
_cell_length_c                    12.8014(8)
_cell_angle_alpha                 90
_cell_angle_beta                  90
_cell_angle_gamma                 120
_cell_volume                      3532.8(4)
_cell_formula_units_Z             2
_cell_measurement_temperature     296(2)
_cell_measurement_reflns_used     3560
_cell_measurement_theta_min       3.45
_cell_measurement_theta_max       47.25
 
_exptl_crystal_description        hexagonal
_exptl_crystal_colour             green
_exptl_crystal_density_meas       ?
_exptl_crystal_density_method     ?
_exptl_crystal_density_diffrn     2.032          
_exptl_crystal_F_000              2248
_exptl_transmission_factor_min    ?
_exptl_transmission_factor_max    ?
_exptl_crystal_size_max           0.16
_exptl_crystal_size_mid           0.12
_exptl_crystal_size_min           0.10
_exptl_absorpt_coefficient_mu     2.154
_shelx_estimated_absorpt_T_min    ?
_shelx_estimated_absorpt_T_max    ?
_exptl_absorpt_correction_type    multi-scan
_exptl_absorpt_correction_T_min   0.723
_exptl_absorpt_correction_T_max   0.797
_exptl_absorpt_process_details    sadabs
_exptl_absorpt_special_details    ?
_diffrn_ambient_temperature       296(2)
_diffrn_radiation_wavelength      0.71073
_diffrn_radiation_type            MoK\a
_diffrn_radiation_source         'fine-focus sealed tube'
_diffrn_measurement_device_type  'Bruker APEX-II CCD'
_diffrn_measurement_method       '\f and \w scans'
_diffrn_detector_area_resol_mean  ?
_diffrn_reflns_number             37242
_diffrn_reflns_av_unetI/netI      0.0469
_diffrn_reflns_av_R_equivalents   0.0600
_diffrn_reflns_limit_h_min        -20
_diffrn_reflns_limit_h_max        20
_diffrn_reflns_limit_k_min        -18
_diffrn_reflns_limit_k_max        19
_diffrn_reflns_limit_l_min        -14
_diffrn_reflns_limit_l_max        14
_diffrn_reflns_theta_min          1.317
_diffrn_reflns_theta_max          24.620
_diffrn_reflns_theta_full         24.620
_diffrn_measured_fraction_theta_max   0.937
_diffrn_measured_fraction_theta_full  0.937
_diffrn_reflns_Laue_measured_fraction_max    0.937
_diffrn_reflns_Laue_measured_fraction_full   0.937
_diffrn_reflns_point_group_measured_fraction_max   0.897
_diffrn_reflns_point_group_measured_fraction_full  0.897
_reflns_number_total              3565
_reflns_number_gt                 2653
_reflns_threshold_expression      'I > 2\s(I)'
_reflns_Friedel_coverage          0.824
_reflns_Friedel_fraction_max      0.852
_reflns_Friedel_fraction_full     0.852
 
_reflns_special_details
;
 Reflections were merged by SHELXL according to the crystal
 class for the calculation of statistics and refinement.
 
 _reflns_Friedel_fraction is defined as the number of unique
 Friedel pairs measured divided by the number that would be
 possible theoretically, ignoring centric projections and
 systematic absences.
;
 
_computing_data_collection      'Bruker APEX2'
_computing_cell_refinement      'Bruker SAINT'
_computing_data_reduction       'Bruker SAINT'  
_computing_structure_solution   'Bruker SHELXTL'
_computing_structure_refinement 'SHELXL-2018/3 (Sheldrick, 2018)'
_computing_molecular_graphics   'Bruker SHELXTL'
_computing_publication_material 'Bruker SHELXTL'
_refine_special_details           ?
_refine_ls_structure_factor_coef  Fsqd
_refine_ls_matrix_type            full
_refine_ls_weighting_scheme       calc
_refine_ls_weighting_details
'w=1/[\s^2^(Fo^2^)+(0.1000P)^2^+2.5000P] where P=(Fo^2^+2Fc^2^)/3'
_atom_sites_solution_primary      ?
_atom_sites_solution_secondary    ?
_atom_sites_solution_hydrogens    geom
_refine_ls_hydrogen_treatment     constr
_refine_ls_extinction_method      none
_refine_ls_extinction_coef        .
_refine_ls_abs_structure_details
;
 Flack x determined using 991 quotients [(I+)-(I-)]/[(I+)+(I-)]
 (Parsons, Flack and Wagner, Acta Cryst. B69 (2013) 249-259).
;
_refine_ls_abs_structure_Flack    0.32(3)
_chemical_absolute_configuration  ad
_refine_ls_number_reflns          3565
_refine_ls_number_parameters      177
_refine_ls_number_restraints      64
_refine_ls_R_factor_all           0.0811
_refine_ls_R_factor_gt            0.0615
_refine_ls_wR_factor_ref          0.1840
_refine_ls_wR_factor_gt           0.1762
_refine_ls_goodness_of_fit_ref    1.205
_refine_ls_restrained_S_all       1.199
_refine_ls_shift/su_max           0.000
_refine_ls_shift/su_mean          0.000
 
loop_
 _atom_site_label
 _atom_site_type_symbol
 _atom_site_fract_x
 _atom_site_fract_y
 _atom_site_fract_z
 _atom_site_U_iso_or_equiv
 _atom_site_adp_type
 _atom_site_occupancy
 _atom_site_site_symmetry_order  
 _atom_site_calc_flag
 _atom_site_refinement_flags_posn
 _atom_site_refinement_flags_adp
 _atom_site_refinement_flags_occupancy
 _atom_site_disorder_assembly
 _atom_site_disorder_group
Ca1 Ca 0.666667 0.333333 0.8467(6) 0.0098(7) Uani 1 3 d S T P . .
Cu1 Cu 0.86360(11) 0.41853(12) 0.97925(10) 0.0258(7) Uani 1 1 d . . . . .
Cu2 Cu 0.86456(12) 0.41987(13) 0.72056(10) 0.0291(7) Uani 1 1 d . . . . .
O1H O 0.8242(4) 0.3581(4) 0.8509(10) 0.0253(15) Uani 1 1 d . . . . .
O1 O 0.7662(6) 0.4371(6) 0.9802(8) 0.024(2) Uiso 1 1 d . U . . .
O2 O 0.7998(6) 0.2934(7) 1.0775(10) 0.039(3) Uani 1 1 d . . . . .
O3 O 0.9813(7) 0.4325(8) 0.9972(9) 0.044(3) Uani 1 1 d . . . . .
O4 O 0.7599(6) 0.4388(7) 0.7117(8) 0.032(3) Uani 1 1 d . U . . .
O5 O 0.7943(10) 0.2868(9) 0.6287(11) 0.082(6) Uani 1 1 d . . . . .
O6 O 0.9788(6) 0.4223(6) 0.7028(10) 0.032(3) Uani 1 1 d . . . . .
N1 N 0.9020(9) 0.4982(9) 1.0915(11) 0.030(3) Uani 1 1 d . U . . .
N2 N 0.9053(10) 0.5020(11) 0.6060(12) 0.039(4) Uani 1 1 d . U . . .
C1 C 0.7664(11) 0.4875(13) 1.0517(14) 0.038(5) Uani 1 1 d . U . . .
C2 C 0.8401(12) 0.5261(15) 1.1246(15) 0.057(6) Uani 1 1 d D U . . .
H2A H 0.814688 0.490665 1.187113 0.068 Uiso 1 1 calc R U . . .
C3 C 0.9808(9) 0.5162(11) 1.1323(11) 0.019(4) Uani 1 1 d . U . . .
C4 C 0.7680(13) 0.4888(13) 0.6356(14) 0.040(5) Uiso 1 1 d . U . . .
C5 C 0.8487(11) 0.5313(12) 0.5686(14) 0.049(5) Uani 1 1 d D U . . .
H5A H 0.876665 0.594510 0.572437 0.058 Uiso 1 1 calc R U . . .
C6 C 0.9769(11) 0.5263(10) 0.5768(14) 0.028(4) Uani 1 1 d . U . . .
C1S C 0.8175(12) 0.4986(15) 0.4552(13) 0.084(6) Uani 1 1 d D . . . .
H1SA H 0.762781 0.496849 0.445592 0.101 Uiso 1 1 calc R U . . .
H1SB H 0.858553 0.542290 0.407885 0.101 Uiso 1 1 calc R U . . .
C2S C 0.805(6) 0.413(3) 0.419(4) 0.39(2) Uiso 1 1 d D . . . .
H2SA H 0.761710 0.368862 0.464612 0.470 Uiso 1 1 calc R U . . .
H2SB H 0.858881 0.413332 0.433428 0.470 Uiso 1 1 calc R U . . .
C3S C 0.866(4) 0.353(5) 0.272(6) 0.39(2) Uiso 1 1 d D . . . .
H3SA H 0.865020 0.331200 0.203455 0.587 Uiso 1 1 calc R U . . .
H3SB H 0.919370 0.406450 0.282161 0.587 Uiso 1 1 calc R U . . .
H3SC H 0.860385 0.311962 0.323491 0.587 Uiso 1 1 calc R U . . .
C4S C 0.866(5) 0.616(2) 1.166(3) 0.39(2) Uiso 1 1 d D . . . .
H4SA H 0.910892 0.636656 1.218915 0.470 Uiso 1 1 calc R U . . .
H4SB H 0.818001 0.622700 1.187333 0.470 Uiso 1 1 calc R U . . .
C5S C 1.024(2) 0.702(4) 1.059(5) 0.39(2) Uiso 1 1 d D . . . .
H5SA H 1.055175 0.726787 0.996000 0.587 Uiso 1 1 calc R U . . .
H5SB H 1.042924 0.745121 1.112681 0.587 Uiso 1 1 calc R U . . .
H5SC H 1.033499 0.655891 1.081427 0.587 Uiso 1 1 calc R U . . .
S1 S 0.7743(16) 0.3743(16) 0.2851(19) 0.351(12) Uiso 1 1 d D . . . .
S2 S 0.9066(7) 0.6574(7) 1.0355(8) 0.162(3) Uiso 1 1 d D . . . .
 
loop_
 _atom_site_aniso_label
 _atom_site_aniso_U_11
 _atom_site_aniso_U_22
 _atom_site_aniso_U_33
 _atom_site_aniso_U_23
 _atom_site_aniso_U_13
 _atom_site_aniso_U_12
Ca1 0.0085(9) 0.0085(9) 0.0126(15) 0.000 0.000 0.0042(4)
Cu1 0.0154(11) 0.0319(12) 0.0276(15) -0.0095(12) -0.0080(11) 0.0100(9)
Cu2 0.0196(12) 0.0359(13) 0.0320(17) 0.0085(13) 0.0089(12) 0.0140(10)
O1H 0.020(3) 0.029(3) 0.023(4) -0.011(8) 0.010(7) 0.009(3)
O2 0.002(5) 0.029(6) 0.074(9) -0.009(6) -0.006(5) -0.002(5)
O3 0.023(6) 0.064(8) 0.034(7) -0.018(7) 0.004(6) 0.014(6)
O4 0.030(5) 0.040(5) 0.041(6) 0.030(4) 0.021(4) 0.027(4)
O5 0.067(10) 0.050(9) 0.068(10) -0.056(7) 0.032(7) -0.015(8)
O6 0.026(6) 0.017(5) 0.060(7) 0.024(6) 0.034(6) 0.015(5)
N1 0.017(6) 0.026(8) 0.047(9) -0.022(7) -0.020(6) 0.011(6)
N2 0.029(8) 0.061(11) 0.034(9) 0.023(8) 0.011(7) 0.028(8)
C1 0.016(7) 0.062(10) 0.045(9) -0.007(8) -0.012(6) 0.027(7)
C2 0.030(10) 0.091(15) 0.047(12) -0.034(11) -0.015(8) 0.029(10)
C3 0.008(7) 0.034(9) 0.012(8) 0.007(7) -0.004(6) 0.009(7)
C5 0.027(9) 0.046(10) 0.070(14) 0.044(10) 0.023(9) 0.016(8)
C6 0.029(8) 0.014(7) 0.039(10) 0.002(7) 0.016(8) 0.010(7)
C1S 0.054(11) 0.143(19) 0.066(12) 0.024(12) 0.014(9) 0.058(13)
 
_geom_special_details
;
 All esds (except the esd in the dihedral angle between two l.s. planes)
 are estimated using the full covariance matrix.  The cell esds are taken
 into account individually in the estimation of esds in distances, angles
 and torsion angles; correlations between esds in cell parameters are only
 used when they are defined by crystal symmetry.  An approximate (isotropic)
 treatment of cell esds is used for estimating esds involving l.s. planes.
;
 
loop_
 _geom_bond_atom_site_label_1
 _geom_bond_atom_site_label_2
 _geom_bond_distance
 _geom_bond_site_symmetry_2
 _geom_bond_publ_flag
Ca1 O4 2.484(11) 3_665 ?
Ca1 O4 2.484(11) . ?
Ca1 O4 2.484(11) 2_655 ?
Ca1 O1 2.492(11) 2_655 ?
Ca1 O1 2.493(11) . ?
Ca1 O1 2.493(11) 3_665 ?
Ca1 O1H 2.620(6) . ?
Ca1 O1H 2.620(6) 3_665 ?
Ca1 O1H 2.620(6) 2_655 ?
Ca1 Cu2 3.467(4) 3_665 ?
Ca1 Cu2 3.467(4) . ?
Ca1 Cu2 3.467(4) 2_655 ?
Cu1 N1 1.893(13) . ?
Cu1 O1H 1.897(12) . ?
Cu1 O1 1.926(9) . ?
Cu1 O3 2.002(11) . ?
Cu1 O2 2.307(12) . ?
Cu2 O1H 1.930(12) . ?
Cu2 N2 1.940(15) . ?
Cu2 O6 2.030(9) . ?
Cu2 O4 2.061(9) . ?
Cu2 O5 2.371(12) . ?
O1 C1 1.28(2) . ?
O2 C1 1.312(19) 3_665 ?
O3 C6 1.259(18) 4_765 ?
O4 C4 1.28(2) . ?
O5 C4 1.18(2) 3_665 ?
O6 C3 1.321(18) 4_764 ?
N1 C3 1.379(19) . ?
N1 C2 1.48(2) . ?
N2 C6 1.19(2) . ?
N2 C5 1.43(2) . ?
C1 C2 1.47(3) . ?
C2 C4S 1.52(3) . ?
C3 C6 1.492(15) 4_765 ?
C4 C5 1.51(3) . ?
C5 C1S 1.56(2) . ?
C1S C2S 1.51(3) . ?
C2S S1 1.83(3) . ?
C3S S1 1.86(3) . ?
C4S S2 1.82(3) . ?
C5S S2 1.85(3) . ?
 
loop_
 _geom_angle_atom_site_label_1
 _geom_angle_atom_site_label_2
 _geom_angle_atom_site_label_3
 _geom_angle
 _geom_angle_site_symmetry_1
 _geom_angle_site_symmetry_3
 _geom_angle_publ_flag
O4 Ca1 O4 76.9(4) 3_665 . ?
O4 Ca1 O4 76.9(4) 3_665 2_655 ?
O4 Ca1 O4 76.9(4) . 2_655 ?
O4 Ca1 O1 140.3(3) 3_665 2_655 ?
O4 Ca1 O1 134.9(4) . 2_655 ?
O4 Ca1 O1 87.4(2) 2_655 2_655 ?
O4 Ca1 O1 134.9(4) 3_665 . ?
O4 Ca1 O1 87.4(2) . . ?
O4 Ca1 O1 140.3(3) 2_655 . ?
O1 Ca1 O1 78.2(4) 2_655 . ?
O4 Ca1 O1 87.4(2) 3_665 3_665 ?
O4 Ca1 O1 140.3(3) . 3_665 ?
O4 Ca1 O1 134.9(4) 2_655 3_665 ?
O1 Ca1 O1 78.2(4) 2_655 3_665 ?
O1 Ca1 O1 78.2(4) . 3_665 ?
O4 Ca1 O1H 71.4(3) 3_665 . ?
O4 Ca1 O1H 68.3(3) . . ?
O4 Ca1 O1H 137.1(5) 2_655 . ?
O1 Ca1 O1H 135.2(5) 2_655 . ?
O1 Ca1 O1H 63.5(3) . . ?
O1 Ca1 O1H 72.2(3) 3_665 . ?
O4 Ca1 O1H 68.3(3) 3_665 3_665 ?
O4 Ca1 O1H 137.1(5) . 3_665 ?
O4 Ca1 O1H 71.4(3) 2_655 3_665 ?
O1 Ca1 O1H 72.2(3) 2_655 3_665 ?
O1 Ca1 O1H 135.2(5) . 3_665 ?
O1 Ca1 O1H 63.5(3) 3_665 3_665 ?
O1H Ca1 O1H 119.96(3) . 3_665 ?
O4 Ca1 O1H 137.1(5) 3_665 2_655 ?
O4 Ca1 O1H 71.4(3) . 2_655 ?
O4 Ca1 O1H 68.3(3) 2_655 2_655 ?
O1 Ca1 O1H 63.5(3) 2_655 2_655 ?
O1 Ca1 O1H 72.2(3) . 2_655 ?
O1 Ca1 O1H 135.2(5) 3_665 2_655 ?
O1H Ca1 O1H 119.96(3) . 2_655 ?
O1H Ca1 O1H 119.96(3) 3_665 2_655 ?
O4 Ca1 Cu2 36.0(2) 3_665 3_665 ?
O4 Ca1 Cu2 105.9(3) . 3_665 ?
O4 Ca1 Cu2 64.1(2) 2_655 3_665 ?
O1 Ca1 Cu2 104.5(2) 2_655 3_665 ?
O1 Ca1 Cu2 155.3(2) . 3_665 ?
O1 Ca1 Cu2 78.4(2) 3_665 3_665 ?
O1H Ca1 Cu2 101.63(19) . 3_665 ?
O1H Ca1 Cu2 33.5(3) 3_665 3_665 ?
O1H Ca1 Cu2 131.4(3) 2_655 3_665 ?
O4 Ca1 Cu2 64.1(2) 3_665 . ?
O4 Ca1 Cu2 36.0(2) . . ?
O4 Ca1 Cu2 105.9(3) 2_655 . ?
O1 Ca1 Cu2 155.3(2) 2_655 . ?
O1 Ca1 Cu2 78.4(2) . . ?
O1 Ca1 Cu2 104.5(2) 3_665 . ?
O1H Ca1 Cu2 33.5(3) . . ?
O1H Ca1 Cu2 131.4(3) 3_665 . ?
O1H Ca1 Cu2 101.63(19) 2_655 . ?
Cu2 Ca1 Cu2 100.05(14) 3_665 . ?
O4 Ca1 Cu2 105.9(3) 3_665 2_655 ?
O4 Ca1 Cu2 64.1(2) . 2_655 ?
O4 Ca1 Cu2 36.0(2) 2_655 2_655 ?
O1 Ca1 Cu2 78.4(2) 2_655 2_655 ?
O1 Ca1 Cu2 104.5(2) . 2_655 ?
O1 Ca1 Cu2 155.3(2) 3_665 2_655 ?
O1H Ca1 Cu2 131.4(3) . 2_655 ?
O1H Ca1 Cu2 101.63(19) 3_665 2_655 ?
O1H Ca1 Cu2 33.5(3) 2_655 2_655 ?
Cu2 Ca1 Cu2 100.05(14) 3_665 2_655 ?
Cu2 Ca1 Cu2 100.05(14) . 2_655 ?
N1 Cu1 O1H 167.7(5) . . ?
N1 Cu1 O1 83.4(5) . . ?
O1H Cu1 O1 89.6(4) . . ?
N1 Cu1 O3 81.7(5) . . ?
O1H Cu1 O3 103.8(4) . . ?
O1 Cu1 O3 163.7(5) . . ?
N1 Cu1 O2 97.6(6) . . ?
O1H Cu1 O2 93.3(4) . . ?
O1 Cu1 O2 96.4(4) . . ?
O3 Cu1 O2 92.2(4) . . ?
N1 Cu1 Ca1 127.1(4) . . ?
O1H Cu1 Ca1 47.59(19) . . ?
O1 Cu1 Ca1 43.9(3) . . ?
O3 Cu1 Ca1 151.1(4) . . ?
O2 Cu1 Ca1 86.6(3) . . ?
O1H Cu2 N2 167.8(6) . . ?
O1H Cu2 O6 101.1(4) . . ?
N2 Cu2 O6 84.6(5) . . ?
O1H Cu2 O4 91.8(3) . . ?
N2 Cu2 O4 82.1(5) . . ?
O6 Cu2 O4 166.7(4) . . ?
O1H Cu2 O5 89.8(4) . . ?
N2 Cu2 O5 101.1(6) . . ?
O6 Cu2 O5 89.4(5) . . ?
O4 Cu2 O5 93.9(5) . . ?
O1H Cu2 Ca1 48.4(2) . . ?
N2 Cu2 Ca1 127.0(5) . . ?
O6 Cu2 Ca1 148.3(3) . . ?
O4 Cu2 Ca1 45.0(3) . . ?
O5 Cu2 Ca1 82.7(3) . . ?
Cu1 O1H Cu2 119.8(3) . . ?
Cu1 O1H Ca1 100.1(4) . . ?
Cu2 O1H Ca1 98.1(4) . . ?
C1 O1 Cu1 116.0(9) . . ?
C1 O1 Ca1 139.6(9) . . ?
Cu1 O1 Ca1 103.7(4) . . ?
C1 O2 Cu1 117.4(11) 3_665 . ?
C6 O3 Cu1 116.4(11) 4_765 . ?
C4 O4 Cu2 111.1(11) . . ?
C4 O4 Ca1 149.0(11) . . ?
Cu2 O4 Ca1 99.0(4) . . ?
C4 O5 Cu2 127.1(13) 3_665 . ?
C3 O6 Cu2 102.7(9) 4_764 . ?
C3 N1 C2 131.1(15) . . ?
C3 N1 Cu1 114.0(11) . . ?
C2 N1 Cu1 114.7(11) . . ?
C6 N2 C5 126.0(16) . . ?
C6 N2 Cu2 116.3(14) . . ?
C5 N2 Cu2 117.5(12) . . ?
O1 C1 O2 129.9(15) . 2_655 ?
O1 C1 C2 118.0(14) . . ?
O2 C1 C2 111.8(16) 2_655 . ?
C1 C2 N1 107.6(15) . . ?
C1 C2 C4S 116(3) . . ?
N1 C2 C4S 124(3) . . ?
O6 C3 N1 121.5(14) 4_765 . ?
O6 C3 C6 122.9(10) 4_765 4_765 ?
N1 C3 C6 114.7(11) . 4_765 ?
O5 C4 O4 115.6(17) 2_655 . ?
O5 C4 C5 122.0(17) 2_655 . ?
O4 C4 C5 121.9(17) . . ?
N2 C5 C4 107.2(15) . . ?
N2 C5 C1S 111.0(16) . . ?
C4 C5 C1S 105.5(15) . . ?
N2 C6 O3 133.2(18) . 4_764 ?
N2 C6 C3 112.9(13) . 4_764 ?
O3 C6 C3 112.3(12) 4_764 4_764 ?
C2S C1S C5 121(2) . . ?
C1S C2S S1 122(3) . . ?
C2 C4S S2 87.9(18) . . ?
C2S S1 C3S 92(4) . . ?
C4S S2 C5S 99(3) . . ?
 
_refine_diff_density_max    0.883
_refine_diff_density_min   -0.796
_refine_diff_density_rms    0.168

# Recovered number of Electrons in the Void and
# Details about the Squeezed Material
loop_
  _platon_squeeze_void_nr
  _platon_squeeze_void_average_x
  _platon_squeeze_void_average_y
  _platon_squeeze_void_average_z
  _platon_squeeze_void_volume
  _platon_squeeze_void_count_electrons
  _platon_squeeze_void_content
   1  0.000  0.000  0.005      1585      1096 ' '
_platon_squeeze_details
;
;
_shelx_res_file
;
TITL MTV_CaMethMecys_RT in P6(3)
    MTV_CaMethMecys_SQ.res
    created by SHELXL-2018/3 at 09:33:57 on 13-Dec-2021
CELL 0.71073  17.8511  17.8511  12.8014  90.000  90.000 120.000
ZERR    2.00   0.0007   0.0007   0.0008   0.000   0.000   0.000
LATT -1
SYMM -Y, X-Y, Z
SYMM -X+Y, -X, Z
SYMM -X, -Y, 0.5+Z
SYMM Y, -X+Y, 0.5+Z
SYMM X-Y, X, 0.5+Z
SFAC C  H  N  O  Cu Ca S
UNIT 66  244  12  118  12   2   12
L.S. 80
BOND
FMAP 2
PLAN 5
DFIX 1.54 0.02 C5 C1S
DFIX 1.85 0.02 C4S S2  C5S S2
DFIX 1.54 0.02 C2 C4S  C1S C2S
DFIX 1.85 0.02 C3S S1
DFIX 1.85 0.02 C2S S1
REM DFIX 2.5 0.02 C2S C3S
TEMP 23.000
ACTA
EADP C2S > C5S
WGHT    0.100000    2.500000
FVAR       0.91464
CA1   6    0.666667    0.333333    0.846709    10.33333    0.00847    0.00847 =
         0.01260    0.00000    0.00000    0.00423
CU1   5    0.863603    0.418525    0.979253    11.00000    0.01535    0.03194 =
         0.02765   -0.00950   -0.00799    0.01002
CU2   5    0.864564    0.419870    0.720559    11.00000    0.01958    0.03586 =
         0.03204    0.00851    0.00892    0.01403
SIMU O1H > C6
DELU O1H > C6
O1H   4    0.824185    0.358070    0.850914    11.00000    0.01970    0.02856 =
         0.02302   -0.01145    0.00964    0.00853
O1    4    0.766172    0.437052    0.980157    11.00000    0.02399
O2    4    0.799764    0.293384    1.077465    11.00000    0.00184    0.02907 =
         0.07355   -0.00908   -0.00551   -0.00194
O3    4    0.981346    0.432509    0.997187    11.00000    0.02296    0.06404 =
         0.03351   -0.01771    0.00445    0.01358
O4    4    0.759947    0.438841    0.711744    11.00000    0.02960    0.03960 =
         0.04071    0.03000    0.02060    0.02731
O5    4    0.794276    0.286771    0.628729    11.00000    0.06728    0.05014 =
         0.06803   -0.05626    0.03163   -0.01531
O6    4    0.978808    0.422349    0.702803    11.00000    0.02615    0.01681 =
         0.06000    0.02397    0.03446    0.01537
N1    3    0.902027    0.498163    1.091548    11.00000    0.01710    0.02565 =
         0.04660   -0.02214   -0.02001    0.01088
N2    3    0.905301    0.501994    0.605999    11.00000    0.02905    0.06137 =
         0.03368    0.02336    0.01134    0.02818
C1    1    0.766434    0.487535    1.051703    11.00000    0.01586    0.06194 =
         0.04513   -0.00701   -0.01226    0.02724
C2    1    0.840141    0.526148    1.124594    11.00000    0.02997    0.09132 =
         0.04729   -0.03388   -0.01491    0.02945
AFIX  13
H2A   2    0.814688    0.490665    1.187113    11.00000   -1.20000
AFIX   0
C3    1    0.980822    0.516248    1.132295    11.00000    0.00795    0.03427 =
         0.01220    0.00665   -0.00424    0.00872
C4    1    0.768031    0.488811    0.635568    11.00000    0.03981
C5    1    0.848730    0.531337    0.568645    11.00000    0.02713    0.04585 =
         0.07004    0.04365    0.02300    0.01617
AFIX  13
H5A   2    0.876665    0.594510    0.572437    11.00000   -1.20000
AFIX   0
C6    1    0.976888    0.526344    0.576767    11.00000    0.02873    0.01410 =
         0.03937    0.00193    0.01611    0.00990
C1S   1    0.817530    0.498596    0.455236    11.00000    0.05450    0.14268 =
         0.06615    0.02400    0.01406    0.05794
AFIX  23
H1SA  2    0.762781    0.496849    0.445592    11.00000   -1.20000
H1SB  2    0.858553    0.542290    0.407885    11.00000   -1.20000
AFIX   0
C2S   1    0.805137    0.412631    0.419387    11.00000    0.39166
AFIX  23
H2SA  2    0.761710    0.368862    0.464612    11.00000   -1.20000
H2SB  2    0.858881    0.413332    0.433428    11.00000   -1.20000
AFIX   0
C3S   1    0.865807    0.353461    0.271961    11.00000    0.39166
AFIX  33
H3SA  2    0.865020    0.331200    0.203455    11.00000   -1.50000
H3SB  2    0.919370    0.406450    0.282161    11.00000   -1.50000
H3SC  2    0.860385    0.311962    0.323491    11.00000   -1.50000
AFIX   0
C4S   1    0.866326    0.615899    1.165619    11.00000    0.39166
AFIX  23
H4SA  2    0.910892    0.636656    1.218915    11.00000   -1.20000
H4SB  2    0.818001    0.622700    1.187333    11.00000   -1.20000
AFIX   0
C5S   1    1.023648    0.701628    1.059266    11.00000    0.39166
AFIX  33
H5SA  2    1.055175    0.726787    0.996000    11.00000   -1.50000
H5SB  2    1.042924    0.745121    1.112681    11.00000   -1.50000
H5SC  2    1.033499    0.655891    1.081427    11.00000   -1.50000
AFIX   0
S1    7    0.774283    0.374277    0.285056    11.00000    0.35051
S2    7    0.906624    0.657420    1.035515    11.00000    0.16158
HKLF 4


REM  MTV_CaMethMecys_RT in P6(3)
REM wR2 = 0.184014, GooF = S = 1.20483, Restrained GooF = 1.19877 for all data
REM R1 = 0.061514 for 2653 Fo > 4sig(Fo) and 0.081135 for all 3565 data
REM 177 parameters refined using 64 restraints

END

WGHT      0.1249      2.2647

REM Highest difference peak  0.883,  deepest hole -0.796,  1-sigma level  0.168
Q1    1   0.8809  0.6337  0.5797  11.00000  0.05    0.88
Q2    1   0.8814  0.6336  1.1228  11.00000  0.05    0.88
Q3    1   0.6667  0.3333  0.4391  10.33333  0.05    0.77
Q4    1   0.8470  0.2818  0.3510  11.00000  0.05    0.71
Q5    1   0.7443  0.5455  0.5086  11.00000  0.05    0.64
;
_shelx_res_checksum   97960

_shelx_hkl_file
;
   0   0   2   64179     507                                                       17738  -10.85 -144.85  1.0000
   0   0   2   64451     488                                                       17887  -10.85 -144.85  1.0000
   0   0   2   63933     486                                                       17603  -10.85 -144.85  1.0000
   0   0  -2   63794     504                                                       17545  -10.85  144.85  1.0000
   0   0  -2   63686     500                                                       17486  -10.85  144.85  1.0000
   0   0  -2   62895     485                                                       17055  -10.85  144.85  1.0000
   0   0   4   24797     371                                                        9533  -70.27  -12.94  1.0000
   0   0   4   24097     348                                                        9092  -70.27  -12.94  1.0000
   0   0   4   22948     334                                                        8378  -70.27  -12.94  1.0000
   0   0  -4   22907     360                                                        9089  -70.27   12.94  1.0000
   0   0  -4   22251     362                                                        8662  -70.27   12.94  1.0000
   0   0  -4   23931     347                                                        9762  -70.27   12.94  1.0000
   0   0   6    1788     330                                                        5393   23.75   35.26  1.0000
   0   0   6    1972     310                                                        5736   23.75   35.26  1.0000
   0   0   6    1563     282                                                        4960   23.75   35.26  1.0000
   0   0   6    1817     321                                                        5448   23.75   35.26  1.0000
   0   0  -6    1859     310                                                        5255   23.75  -35.26  1.0000
   0   0  -6    2166     299                                                        5815   23.75  -35.26  1.0000
   0   0  -6    2147     319                                                        5780   23.75  -35.26  1.0000
   0   0   8   69106    2624                                                       91116   60.01  -12.16  1.0000
   0   0   8   75465    2552                                                       98467   60.01  -12.16  1.0000
   0   0   8   76796    2654                                                      100000   60.01  -12.16  1.0000
   0   0   8   72209    2555                                                       94708   60.01  -12.16  1.0000
   0   0  -8   71893    2633                                                       94143   60.01   12.16  1.0000
   0   0  -8   71615    2616                                                       93822   60.01   12.16  1.0000
   0   0  -8   73410    2557                                                       95895   60.01   12.16  1.0000
   0   0  10    1441     248                                                        1249  -11.76    3.44  1.0000
   0   0  10     914     202                                                         738  -11.76    3.44  1.0000
   0   0  10    1163     196                                                         979  -11.76    3.44  1.0000
   0   0  10    1320     245                                                        1131  -11.76    3.44  1.0000
   0   0 -10     840     200                                                         635  -11.76   -3.44  1.0000
   0   0 -10     817     197                                                         614  -11.76   -3.44  1.0000
   0   0 -10     563     178                                                         377  -11.76   -3.44  1.0000
   0   0  12    9084     550                                                        8437    0.24    3.92  1.0000
   0   0  12   10018     544                                                        9338    0.24    3.92  1.0000
   0   0  12    9104     484                                                        8457    0.24    3.92  1.0000
   0   0 -12    9722     522                                                        9056    0.24   -3.92  1.0000
   0   0 -14    4284     466                                                        5218   12.10   -4.44  1.0000
  -1   0 -14     420     241                                                         484    2.67   -5.53  1.0000
  -1   0 -13       0     185                                                        -417    0.33   -0.13  1.0000
  -1   0 -12    1181     260                                                        1196    5.63    2.28  1.0000
   1   0  12    1111     282                                                        1127    5.63   -2.28  1.0000
   1   0  12    1338     277                                                        1359    5.63   -2.28  1.0000
   1   0  12     662     207                                                         668    5.63   -2.28  1.0000
  -1   0 -11    2823     305                                                        2794   -0.50   -1.31  1.0000
   1   0  11    2665     335                                                        2627   -0.50    1.31  1.0000
   1   0  11    3749     365                                                        3705   -0.50    1.31  1.0000
   1   0  11    3274     313                                                        3232   -0.50    1.31  1.0000
  -1   0 -10      58     153                                                          29    1.91   -6.05  1.0000
  -1   0 -10     234     164                                                         211    1.91   -6.05  1.0000
  -1   0 -10     302     168                                                         281    1.91   -6.05  1.0000
   1   0  10     109     148                                                          67    1.91    6.05  1.0000
   1   0  10      33     153                                                        -199    1.91    6.05  1.0000
   1   0  10      39     183                                                           4    1.91    6.05  1.0000
   1   0  10     215     195                                                         168    1.91    6.05  1.0000
  -1   0  -9    7606     440                                                        8356   -1.44   -5.36  1.0000
  -1   0  -9    6375     433                                                        7062   -1.44   -5.36  1.0000
  -1   0  -9    7245     415                                                        7977   -1.44   -5.36  1.0000
   1   0   9    7523     465                                                        8234   -1.44    5.36  1.0000
   1   0   9    7637     472                                                        8353   -1.44    5.36  1.0000
   1   0   9    6808     404                                                        7484   -1.44    5.36  1.0000
   1   0   9    7465     435                                                        8173   -1.44    5.36  1.0000
  -1   0  -8   11129     518                                                       11703   20.93   -8.46  1.0000
  -1   0  -8   11697     546                                                       12296   20.93   -8.46  1.0000
  -1   0  -8   11459     501                                                       12047   20.93   -8.46  1.0000
   1   0   8   10224     539                                                       10718   20.93    8.46  1.0000
   1   0   8   12502     528                                                       13091   20.93    8.46  1.0000
   1   0   8   12069     502                                                       12641   20.93    8.46  1.0000
   1   0   8   12463     565                                                       13051   20.93    8.46  1.0000
  -1   0  -7   18410     714                                                       19906    6.06    6.94  1.0000
  -1   0  -7   18086     692                                                       19569    6.06    6.94  1.0000
  -1   0  -7   18246     668                                                       19735    6.06    6.94  1.0000
   1   0   7   18699     692                                                       20206    6.06   -6.94  1.0000
   1   0   7   18282     667                                                       19772    6.06   -6.94  1.0000
   1   0   7   18123     721                                                       19606    6.06   -6.94  1.0000
  -1   0  -6     221     131                                                         198    0.38    2.58  1.0000
  -1   0  -6     228     125                                                         205    0.38    2.58  1.0000
  -1   0  -6     338     129                                                         311    0.38    2.58  1.0000
   1   0   6     453     160                                                         428    0.38   -2.58  1.0000
   1   0   6      51     113                                                          40    0.38   -2.58  1.0000
   1   0   6     388     151                                                         365    0.38   -2.58  1.0000
   1   0   6     182     128                                                         165    0.38   -2.58  1.0000
  -1   0  -5     123     119                                                         228    7.59   -1.17  1.0000
  -1   0  -5     126     116                                                         233    7.59   -1.17  1.0000
  -1   0  -5     199     131                                                         338    7.59   -1.17  1.0000
   1   0   5      10     105                                                          89    7.59    1.17  1.0000
   1   0   5      46     114                                                         178    7.59    1.17  1.0000
   1   0   5       9     126                                                          87    7.59    1.17  1.0000
   1   0   5      10     129                                                          89    7.59    1.17  1.0000
  -1   0  -4    3758     233                                                        3493   -2.33    8.74  1.0000
  -1   0  -4    4121     213                                                        3847   -2.33    8.74  1.0000
  -1   0  -4    4085     221                                                        3812   -2.33    8.74  1.0000
  -1   0  -4    3637     220                                                        3376   -2.33    8.74  1.0000
   1   0   4    3580     203                                                        3447   -2.33   -8.74  1.0000
   1   0   4    3922     224                                                        3786   -2.33   -8.74  1.0000
   1   0   4    3900     236                                                        3764   -2.33   -8.74  1.0000
  -1   0  -3   22402     618                                                       20762    8.89   -8.77  1.0000
  -1   0  -3   23344     611                                                       21671    8.89   -8.77  1.0000
   1   0   3   23326     614                                                       21683    8.89    8.77  1.0000
   1   0   3   23600     619                                                       21948    8.89    8.77  1.0000
   1   0   3   22735     642                                                       21112    8.89    8.77  1.0000
  -1   0  -2    2286     142                                                        2864   24.70   -2.46  1.0000
  -1   0  -2    2267     147                                                        2841   24.70   -2.46  1.0000
  -1   0  -2    2304     144                                                        2887   24.70   -2.46  1.0000
  -1   0  -2    1993     147                                                        2501   24.70   -2.46  1.0000
   1   0   2    2391     160                                                        2998   24.70    2.46  1.0000
   1   0   2    2018     144                                                        2535   24.70    2.46  1.0000
   1   0   2    2066     132                                                        2595   24.70    2.46  1.0000
  -1   0  -1     611      26                                                         -47    2.47  -27.26  1.0000
  -1   0  -1     611      31                                                         -14    2.47  -27.26  1.0000
   1   0   1     863      34                                                          34    2.47   27.26  1.0000
   1   0   1     759      34                                                          13    2.47   27.26  1.0000
  -1   0   0  169492      14                                                         -33  455.81    0.49  1.0000
  -1   0   0  169492       5                                                         -22  455.81    0.49  1.0000
   1   0   0  169492      15                                                         -36  455.81   -0.49  1.0000
   1   0   0  169492       6                                                         -31  455.81   -0.49  1.0000
  -1   0   2    2186     144                                                        2785   25.21    2.31  1.0000
  -1   0   2    2242     158                                                        2854   25.21    2.31  1.0000
  -1   0   2    2246     139                                                        2859   25.21    2.31  1.0000
   1   0  -2    2252     159                                                        2863   25.21   -2.31  1.0000
   1   0  -2    2213     140                                                        2815   25.21   -2.31  1.0000
   1   0  -2    2185     144                                                        2780   25.21   -2.31  1.0000
  -1   0   3   22504     603                                                       20809   -8.38   -8.94  1.0000
  -1   0   3   23522     621                                                       21790   -8.38   -8.94  1.0000
  -1   0   3   23449     633                                                       21720   -8.38   -8.94  1.0000
   1   0  -3   22604     604                                                       20878   -8.38    8.94  1.0000
   1   0  -3   21703     626                                                       20010   -8.38    8.94  1.0000
   1   0  -3   22165     627                                                       20455   -8.38    8.94  1.0000
   1   0  -3   23238     617                                                       21488   -8.38    8.94  1.0000
  -1   0   4    4086     243                                                        3985   -2.73   -8.91  1.0000
  -1   0   4    3822     228                                                        3722   -2.73   -8.91  1.0000
  -1   0   4    3706     207                                                        3606   -2.73   -8.91  1.0000
   1   0  -4    3550     223                                                        3319   -2.73    8.91  1.0000
   1   0  -4    3215     208                                                        2992   -2.73    8.91  1.0000
   1   0  -4    4063     215                                                        3821   -2.73    8.91  1.0000
   1   0  -4    4004     240                                                        3763   -2.73    8.91  1.0000
  -1   0   5      61     129                                                         197   -7.21   -0.83  1.0000
  -1   0   5     101     117                                                         265   -7.21   -0.83  1.0000
  -1   0   5      43     119                                                          -6   -7.21   -0.83  1.0000
  -1   0   5     121     112                                                         297   -7.21   -0.83  1.0000
   1   0  -5     177     121                                                         291   -7.21    0.83  1.0000
   1   0  -5     315     129                                                         471   -7.21    0.83  1.0000
   1   0  -5     203     143                                                         326   -7.21    0.83  1.0000
   1   0  -5     196     119                                                         317   -7.21    0.83  1.0000
  -1   0   6     328     131                                                         309    0.31   -2.53  1.0000
  -1   0   6     389     148                                                         369    0.31   -2.53  1.0000
  -1   0   6     131     136                                                         117    0.31   -2.53  1.0000
  -1   0   6     287     122                                                         269    0.31   -2.53  1.0000
   1   0  -6     198     126                                                         178    0.31    2.53  1.0000
   1   0  -6     308     152                                                         284    0.31    2.53  1.0000
   1   0  -6     271     128                                                         248    0.31    2.53  1.0000
   1   0  -6     224     132                                                         203    0.31    2.53  1.0000
  -1   0   7   18233     729                                                       19581   -6.36    6.42  1.0000
  -1   0   7   19834     732                                                       21241   -6.36    6.42  1.0000
  -1   0   7   18327     678                                                       19678   -6.36    6.42  1.0000
  -1   0   7   19786     699                                                       21191   -6.36    6.42  1.0000
   1   0  -7   18028     711                                                       19370   -6.36   -6.42  1.0000
   1   0  -7   19924     697                                                       21335   -6.36   -6.42  1.0000
   1   0  -7   18756     724                                                       20125   -6.36   -6.42  1.0000
  -1   0   8   10721     534                                                       11284   21.52    8.81  1.0000
  -1   0   8   11194     492                                                       11779   21.52    8.81  1.0000
  -1   0   8   11805     515                                                       12418   21.52    8.81  1.0000
  -1   0   8   11346     534                                                       11938   21.52    8.81  1.0000
   1   0  -8   11569     539                                                       12213   21.52   -8.81  1.0000
   1   0  -8   10917     521                                                       11530   21.52   -8.81  1.0000
   1   0  -8   12321     508                                                       12999   21.52   -8.81  1.0000
  -1   0   9    8067     478                                                        8854    1.84   -5.34  1.0000
  -1   0   9    7187     402                                                        7930    1.84   -5.34  1.0000
  -1   0   9    7412     449                                                        8167    1.84   -5.34  1.0000
  -1   0   9    7154     422                                                        7896    1.84   -5.34  1.0000
   1   0  -9    6243     419                                                        6966    1.84    5.34  1.0000
   1   0  -9    6799     407                                                        7553    1.84    5.34  1.0000
   1   0  -9    6221     415                                                        6943    1.84    5.34  1.0000
  -1   0  10      34     171                                                         -71    2.07    6.13  1.0000
  -1   0  10     249     155                                                         198    2.07    6.13  1.0000
  -1   0  10     251     187                                                         200    2.07    6.13  1.0000
  -1   0  10     338     174                                                         284    2.07    6.13  1.0000
   1   0 -10     240     165                                                         215    2.07   -6.13  1.0000
   1   0 -10     169     162                                                         142    2.07   -6.13  1.0000
   1   0 -10     237     168                                                         212    2.07   -6.13  1.0000
  -1   0  11    3475     341                                                        3424    0.12   -0.94  1.0000
  -1   0  11    2715     334                                                        2670    0.12   -0.94  1.0000
  -1   0  11    3074     313                                                        3026    0.12   -0.94  1.0000
   1   0 -11    2867     319                                                        2826    0.12    0.94  1.0000
  -1   0  12    1497     300                                                        1511    5.53   -2.38  1.0000
  -1   0  12     676     243                                                         675    5.53   -2.38  1.0000
  -1   0  12    1271     241                                                        1281    5.53   -2.38  1.0000
   1   0 -12     990     249                                                         993    5.53    2.38  1.0000
  -1   0  13       0     182                                                        -227   -0.31    0.00  1.0000
   1   0 -13       0     198                                                         -48   -0.31    0.00  1.0000
   1   0 -14     393     256                                                         452    2.67   -5.44  1.0000
  -2   0 -14     259     214                                                         253   -3.58   -6.67  1.0000
  -2   0 -13      87     199                                                         113    0.68   -1.49  1.0000
  -2   0 -12    1238     255                                                        1179    1.33   -0.76  1.0000
   2   0  12    1433     308                                                        1369    1.33    0.76  1.0000
   2   0  12     968     234                                                         915    1.33    0.76  1.0000
   2   0  12    1207     269                                                        1148    1.33    0.76  1.0000
  -2   0 -11     307     180                                                         271   -1.65   -0.06  1.0000
  -2   0 -11     153     180                                                         128   -1.65   -0.06  1.0000
   2   0  11       2     184                                                        -119   -1.65    0.06  1.0000
   2   0  11       2     161                                                         -60   -1.65    0.06  1.0000
   2   0  11     185     186                                                         158   -1.65    0.06  1.0000
  -2   0 -10    1408     250                                                        1610    2.31    7.74  1.0000
  -2   0 -10    1294     243                                                        1486    2.31    7.74  1.0000
  -2   0 -10    1025     233                                                        1191    2.31    7.74  1.0000
   2   0  10    1283     272                                                        1447    2.31   -7.74  1.0000
   2   0  10    1217     228                                                        1375    2.31   -7.74  1.0000
   2   0  10    1784     270                                                        1985    2.31   -7.74  1.0000
   2   0  10    1015     254                                                        1156    2.31   -7.74  1.0000
  -2   0  -9    1734     224                                                        1509    1.42  -15.37  1.0000
  -2   0  -9    1404     206                                                        1183    1.42  -15.37  1.0000
  -2   0  -9    1678     238                                                        1454    1.42  -15.37  1.0000
   2   0   9    1634     240                                                        1487    1.42   15.37  1.0000
   2   0   9    1401     204                                                        1250    1.42   15.37  1.0000
   2   0   9    1998     271                                                        1856    1.42   15.37  1.0000
   2   0   9    1506     246                                                        1357    1.42   15.37  1.0000
  -2   0  -8    6434     356                                                        6441    3.60   -1.54  1.0000
  -2   0  -8    6166     360                                                        6172    3.60   -1.54  1.0000
  -2   0  -8    6458     385                                                        6465    3.60   -1.54  1.0000
   2   0   8    6175     368                                                        6197    3.60    1.54  1.0000
   2   0   8    5918     392                                                        5939    3.60    1.54  1.0000
   2   0   8    6397     393                                                        6419    3.60    1.54  1.0000
   2   0   8    6466     349                                                        6489    3.60    1.54  1.0000
  -2   0  -7    4427     298                                                        4834   18.75   11.60  1.0000
  -2   0  -7    4035     293                                                        4406   18.75   11.60  1.0000
  -2   0  -7    4442     322                                                        4850   18.75   11.60  1.0000
   2   0   7    4463     344                                                        4874   18.75  -11.60  1.0000
   2   0   7    3953     300                                                        4316   18.75  -11.60  1.0000
   2   0   7    3955     283                                                        4318   18.75  -11.60  1.0000
   2   0   7    4447     331                                                        4857   18.75  -11.60  1.0000
  -2   0  -6     199     120                                                         140    2.41   -1.70  1.0000
  -2   0  -6       7     112                                                         -59    2.41   -1.70  1.0000
  -2   0  -6       7     117                                                         -98    2.41   -1.70  1.0000
  -2   0  -6       7     124                                                         -19    2.41   -1.70  1.0000
   2   0   6       7     133                                                         -36    2.41    1.70  1.0000
   2   0   6     199     121                                                         139    2.41    1.70  1.0000
   2   0   6     129     126                                                          82    2.41    1.70  1.0000
  -2   0  -5     217     113                                                          67    1.78  -16.97  1.0000
  -2   0  -5     218     109                                                          71    1.78  -16.97  1.0000
  -2   0  -5     253     115                                                         145    1.78  -16.97  1.0000
  -2   0  -5     211     119                                                          46    1.78  -16.97  1.0000
   2   0   5     237     106                                                         -26    1.78   16.97  1.0000
   2   0   5     221     122                                                         213    1.78   16.97  1.0000
   2   0   5     177     125                                                          46    1.78   16.97  1.0000
  -2   0  -4    9227     361                                                        8947    0.42   -2.70  1.0000
  -2   0  -4    9606     349                                                        9321    0.42   -2.70  1.0000
  -2   0  -4    9625     379                                                        9339    0.42   -2.70  1.0000
  -2   0  -4    9285     345                                                        9005    0.42   -2.70  1.0000
   2   0   4    9238     361                                                        8992    0.42    2.70  1.0000
   2   0   4    9022     341                                                        8779    0.42    2.70  1.0000
   2   0   4   10383     388                                                       10122    0.42    2.70  1.0000
  -2   0  -3    1167     174                                                        2365   22.92    8.29  1.0000
  -2   0  -3    1203     201                                                        2421   22.92    8.29  1.0000
  -2   0  -3    1369     189                                                        2673   22.92    8.29  1.0000
  -2   0  -3    1078     156                                                        2226   22.92    8.29  1.0000
   2   0   3    1353     184                                                        2647   22.92   -8.29  1.0000
   2   0   3    1189     194                                                        2397   22.92   -8.29  1.0000
   2   0   3    1205     167                                                        2421   22.92   -8.29  1.0000
  -2   0  -2    5908     299                                                        7841   18.82  -10.45  1.0000
  -2   0  -2    5306     264                                                        7132   18.82  -10.45  1.0000
  -2   0  -2    5373     273                                                        7211   18.82  -10.45  1.0000
   2   0   2    5998     280                                                        7952   18.82   10.45  1.0000
   2   0   2    5557     295                                                        7433   18.82   10.45  1.0000
   2   0   2    5315     266                                                        7148   18.82   10.45  1.0000
  -2   0  -1    3055     154                                                        3745    4.97  -68.55  1.0000
  -2   0  -1    3019     172                                                        3652    4.97  -68.55  1.0000
  -2   0  -1    3116     155                                                        3898    4.97  -68.55  1.0000
   2   0   1    2872     153                                                        3742    4.97   68.55  1.0000
   2   0   1    2893     151                                                        3797    4.97   68.55  1.0000
   2   0   1    2809     172                                                        3566    4.97   68.55  1.0000
   2   0   0   24863     386                                                       14856  -39.63   -0.56  1.0000
  -2   0   1    2955     124                                                        3865   -4.08  -68.94  1.0000
  -2   0   1    2941     166                                                        3828   -4.08  -68.94  1.0000
  -2   0   1    2995     161                                                        3970   -4.08  -68.94  1.0000
   2   0  -1    3183     156                                                        3969   -4.08   68.94  1.0000
   2   0  -1    3352     174                                                        4365   -4.08   68.94  1.0000
   2   0  -1    3163     121                                                        3919   -4.08   68.94  1.0000
  -2   0   2    6058     253                                                        7988   20.85    9.67  1.0000
  -2   0   2    5419     271                                                        7235   20.85    9.67  1.0000
  -2   0   2    5770     282                                                        7650   20.85    9.67  1.0000
   2   0  -2    6262     290                                                        8221   20.85   -9.67  1.0000
   2   0  -2    5721     276                                                        7586   20.85   -9.67  1.0000
   2   0  -2    5622     248                                                        7469   20.85   -9.67  1.0000
   2   0  -2    5751     273                                                        7621   20.85   -9.67  1.0000
  -2   0   3    1116     168                                                        2377  -24.09    8.34  1.0000
  -2   0   3    1237     189                                                        2569  -24.09    8.34  1.0000
  -2   0   3    1092     164                                                        2338  -24.09    8.34  1.0000
   2   0  -3    1048     156                                                        2269  -24.09   -8.34  1.0000
   2   0  -3    1151     171                                                        2435  -24.09   -8.34  1.0000
   2   0  -3    1378     191                                                        2789  -24.09   -8.34  1.0000
   2   0  -3    1160     186                                                        2449  -24.09   -8.34  1.0000
  -2   0   4    8949     347                                                        8618   -0.69    2.20  1.0000
  -2   0   4   10423     363                                                       10065   -0.69    2.20  1.0000
  -2   0   4    9163     374                                                        8828   -0.69    2.20  1.0000
   2   0  -4   10378     361                                                       10003   -0.69   -2.20  1.0000
   2   0  -4    9743     373                                                        9380   -0.69   -2.20  1.0000
   2   0  -4    9217     345                                                        8864   -0.69   -2.20  1.0000
  -2   0   5     175     119                                                          69   -1.38  -16.52  1.0000
  -2   0   5     180     126                                                          92   -1.38  -16.52  1.0000
  -2   0   5     176     102                                                          30   -1.38  -16.52  1.0000
   2   0  -5     205     108                                                          33   -1.38   16.52  1.0000
   2   0  -5     237     110                                                         106   -1.38   16.52  1.0000
   2   0  -5     301     141                                                         207   -1.38   16.52  1.0000
   2   0  -5     212     113                                                          55   -1.38   16.52  1.0000
  -2   0   6     172     139                                                         113    2.43    1.90  1.0000
  -2   0   6     348     139                                                         262    2.43    1.90  1.0000
  -2   0   6       8     107                                                        -108    2.43    1.90  1.0000
   2   0  -6     132     121                                                          81    2.43   -1.90  1.0000
   2   0  -6     261     158                                                         188    2.43   -1.90  1.0000
   2   0  -6     150     123                                                          96    2.43   -1.90  1.0000
   2   0  -6       8     119                                                         -47    2.43   -1.90  1.0000
  -2   0   7    3969     288                                                        4304  -18.85   12.10  1.0000
  -2   0   7    4611     320                                                        5004  -18.85   12.10  1.0000
  -2   0   7    4516     327                                                        4900  -18.85   12.10  1.0000
  -2   0   7    3992     284                                                        4329  -18.85   12.10  1.0000
   2   0  -7    4367     340                                                        4737  -18.85  -12.10  1.0000
   2   0  -7    4356     294                                                        4725  -18.85  -12.10  1.0000
   2   0  -7    3896     291                                                        4223  -18.85  -12.10  1.0000
   2   0  -7    3811     313                                                        4130  -18.85  -12.10  1.0000
  -2   0   8    5627     365                                                        5664    3.42    1.32  1.0000
  -2   0   8    6119     387                                                        6158    3.42    1.32  1.0000
  -2   0   8    6757     360                                                        6798    3.42    1.32  1.0000
  -2   0   8    6720     356                                                        6761    3.42    1.32  1.0000
   2   0  -8    5986     360                                                        6010    3.42   -1.32  1.0000
   2   0  -8    6063     392                                                        6087    3.42   -1.32  1.0000
   2   0  -8    6497     380                                                        6522    3.42   -1.32  1.0000
   2   0  -8    5719     345                                                        5742    3.42   -1.32  1.0000
  -2   0   9    1377     233                                                        1235   -1.47  -14.38  1.0000
  -2   0   9    1332     200                                                        1189   -1.47  -14.38  1.0000
  -2   0   9    1906     240                                                        1770   -1.47  -14.38  1.0000
  -2   0   9    1483     245                                                        1342   -1.47  -14.38  1.0000
   2   0  -9    2143     256                                                        1926   -1.47   14.38  1.0000
   2   0  -9    1894     229                                                        1680   -1.47   14.38  1.0000
   2   0  -9    2038     240                                                        1822   -1.47   14.38  1.0000
  -2   0  10    1403     231                                                        1593    2.56   -7.54  1.0000
  -2   0  10    1249     236                                                        1426    2.56   -7.54  1.0000
  -2   0  10    1811     283                                                        2032    2.56   -7.54  1.0000
  -2   0  10    1305     267                                                        1487    2.56   -7.54  1.0000
   2   0 -10    1173     234                                                        1369    2.56    7.54  1.0000
   2   0 -10    1366     246                                                        1580    2.56    7.54  1.0000
   2   0 -10     753     227                                                         902    2.56    7.54  1.0000
  -2   0  11     471     176                                                         429    2.07   -0.43  1.0000
  -2   0  11     280     206                                                         247    2.07   -0.43  1.0000
  -2   0  11     307     192                                                         273    2.07   -0.43  1.0000
   2   0 -11     552     203                                                         503    2.07    0.43  1.0000
  -2   0  12    1920     294                                                        1874    0.08    0.58  1.0000
  -2   0  12    2017     321                                                        1970    0.08    0.58  1.0000
   2   0 -12    1129     263                                                        1094    0.08   -0.58  1.0000
  -2   0  13     240     240                                                         276   -0.29   -1.28  1.0000
  -2   0  13     403     229                                                         449   -0.29   -1.28  1.0000
   2   0 -13     201     212                                                         234   -0.29    1.28  1.0000
   2   0 -14     115     229                                                          90   -3.54   -6.45  1.0000
   3   0  12    2917     406                                                        3240    0.37    3.20  1.0000
   3   0  12    2347     319                                                        2637    0.37    3.20  1.0000
   3   0  12    3385     393                                                        3732    0.37    3.20  1.0000
  -3   0 -11    4671     383                                                        4674    2.23    2.93  1.0000
  -3   0 -11    5447     382                                                        5451    2.23    2.93  1.0000
   3   0  11    5008     434                                                        5044    2.23   -2.93  1.0000
   3   0  11    5709     390                                                        5748    2.23   -2.93  1.0000
   3   0  11    5012     459                                                        5048    2.23   -2.93  1.0000
  -3   0 -10     611     202                                                         588    0.47    3.05  1.0000
  -3   0 -10     184     165                                                         168    0.47    3.05  1.0000
   3   0  10     355     193                                                         350    0.47   -3.05  1.0000
   3   0  10     463     184                                                         458    0.47   -3.05  1.0000
   3   0  10     714     232                                                         710    0.47   -3.05  1.0000
  -3   0  -9    2702     341                                                        2814    5.94   -9.43  1.0000
  -3   0  -9    2603     306                                                        2711    5.94   -9.43  1.0000
  -3   0  -9    2758     285                                                        2873    5.94   -9.43  1.0000
  -3   0  -9    2939     280                                                        3061    5.94   -9.43  1.0000
   3   0   9    3314     317                                                        3309    5.94    9.43  1.0000
   3   0   9    2861     325                                                        2849    5.94    9.43  1.0000
   3   0   9    3016     285                                                        3006    5.94    9.43  1.0000
   3   0   9    3156     334                                                        3148    5.94    9.43  1.0000
  -3   0  -8    4822     285                                                        3965    5.05    5.60  1.0000
  -3   0  -8    5126     299                                                        4241    5.05    5.60  1.0000
  -3   0  -8    4980     328                                                        4109    5.05    5.60  1.0000
  -3   0  -8    4902     366                                                        4038    5.05    5.60  1.0000
   3   0   8    4928     329                                                        4053    5.05   -5.60  1.0000
   3   0   8    4915     315                                                        4041    5.05   -5.60  1.0000
   3   0   8    5180     294                                                        4282    5.05   -5.60  1.0000
  -3   0  -7   23900     803                                                       25121    6.17    6.09  1.0000
  -3   0  -7   24283     910                                                       25514    6.17    6.09  1.0000
  -3   0  -7   23524     823                                                       24735    6.17    6.09  1.0000
  -3   0  -7   23509     854                                                       24719    6.17    6.09  1.0000
   3   0   7   23298     797                                                       24501    6.17   -6.09  1.0000
   3   0   7   22828     819                                                       24019    6.17   -6.09  1.0000
   3   0   7   23467     861                                                       24675    6.17   -6.09  1.0000
  -3   0  -6    1358     215                                                        2024    3.60   -8.33  1.0000
  -3   0  -6     847     223                                                        1387    3.60   -8.33  1.0000
  -3   0  -6    1571     245                                                        2283    3.60   -8.33  1.0000
  -3   0  -6    1604     205                                                        2322    3.60   -8.33  1.0000
   3   0   6    1086     195                                                        1688    3.60    8.33  1.0000
   3   0   6    1231     229                                                        1868    3.60    8.33  1.0000
   3   0   6    1460     220                                                        2148    3.60    8.33  1.0000
  -3   0  -5   17277     709                                                       19448   -3.82  -35.27  1.0000
  -3   0  -5   17436     681                                                       19622   -3.82  -35.27  1.0000
  -3   0  -5   18079     631                                                       20321   -3.82  -35.27  1.0000
  -3   0  -5   17671     656                                                       19878   -3.82  -35.27  1.0000
   3   0   5   18631     687                                                       20093   -3.82   35.27  1.0000
   3   0   5   18930     641                                                       20411   -3.82   35.27  1.0000
   3   0   5   19228     660                                                       20729   -3.82   35.27  1.0000
  -3   0  -4    6798     289                                                        7573   -8.73    0.91  1.0000
  -3   0  -4    5885     314                                                        6605   -8.73    0.91  1.0000
  -3   0  -4    6466     355                                                        7222   -8.73    0.91  1.0000
  -3   0  -4    6447     336                                                        7202   -8.73    0.91  1.0000
   3   0   4    6169     304                                                        7033   -8.73   -0.91  1.0000
   3   0   4    6299     320                                                        7172   -8.73   -0.91  1.0000
   3   0   4    6054     335                                                        6910   -8.73   -0.91  1.0000
  -3   0  -3   19303     802                                                       27510   18.77   26.32  1.0000
  -3   0  -3   18773     745                                                       26874   18.77   26.32  1.0000
  -3   0  -3   19348     848                                                       27564   18.77   26.32  1.0000
  -3   0  -3   19150     778                                                       27326   18.77   26.32  1.0000
   3   0   3   18631     850                                                       26762   18.77  -26.32  1.0000
   3   0   3   18967     778                                                       27165   18.77  -26.32  1.0000
   3   0   3   19238     806                                                       27490   18.77  -26.32  1.0000
  -3   0  -2    8119     475                                                       15427  -30.56   28.90  1.0000
  -3   0  -2    7729     464                                                       14880  -30.56   28.90  1.0000
  -3   0  -2    8126     513                                                       15436  -30.56   28.90  1.0000
   3   0   2    7858     515                                                       15073  -30.56  -28.90  1.0000
   3   0   2    8024     475                                                       15305  -30.56  -28.90  1.0000
   3   0   2    7868     465                                                       15087  -30.56  -28.90  1.0000
  -3   0  -1   23679     749                                                       28038   -8.67   14.05  1.0000
  -3   0  -1   23369     740                                                       27700   -8.67   14.05  1.0000
  -3   0  -1   23663     815                                                       28020   -8.67   14.05  1.0000
   3   0   1   22800     747                                                       27182   -8.67  -14.05  1.0000
   3   0   1   23163     817                                                       27578   -8.67  -14.05  1.0000
   3   0   1   23149     741                                                       27563   -8.67  -14.05  1.0000
  -3   0   0   33792     615                                                       23465   33.99   -0.93  1.0000
  -3   0   0   33941     630                                                       23589   33.99   -0.93  1.0000
  -3   0   0   33770     621                                                       23446   33.99   -0.93  1.0000
   3   0   0   34773     671                                                       24264   33.99    0.93  1.0000
   3   0   0   34141     622                                                       23736   33.99    0.93  1.0000
   3   0   0   34165     615                                                       23756   33.99    0.93  1.0000
   3   0   0   34271     632                                                       23845   33.99    0.93  1.0000
  -3   0   1   24731     787                                                       29517   10.76   12.54  1.0000
   3   0  -1   24344     783                                                       29026   10.76  -12.54  1.0000
   3   0  -1   23883     808                                                       28522   10.76  -12.54  1.0000
  -3   0   2    8958     501                                                       16520  -29.47  -29.03  1.0000
  -3   0   2    8555     450                                                       15965  -29.47  -29.03  1.0000
   3   0  -2    8660     448                                                       16100  -29.47   29.03  1.0000
   3   0  -2    8588     501                                                       16001  -29.47   29.03  1.0000
   3   0  -2    8642     499                                                       16075  -29.47   29.03  1.0000
  -3   0   3   18426     789                                                       26645  -19.35   26.61  1.0000
  -3   0   3   19695     762                                                       28171  -19.35   26.61  1.0000
  -3   0   3   18475     807                                                       26704  -19.35   26.61  1.0000
   3   0  -3   19984     816                                                       28455  -19.35  -26.61  1.0000
   3   0  -3   18656     757                                                       26861  -19.35  -26.61  1.0000
   3   0  -3   19055     803                                                       27342  -19.35  -26.61  1.0000
   3   0  -3   19366     793                                                       27715  -19.35  -26.61  1.0000
  -3   0   4    5776     305                                                        6638   -8.94   -0.88  1.0000
  -3   0   4    6396     336                                                        7303   -8.94   -0.88  1.0000
  -3   0   4    6550     299                                                        7468   -8.94   -0.88  1.0000
   3   0  -4    6223     327                                                        6989   -8.94    0.88  1.0000
   3   0  -4    6435     292                                                        7214   -8.94    0.88  1.0000
   3   0  -4    6667     342                                                        7460   -8.94    0.88  1.0000
   3   0  -4    6869     324                                                        7675   -8.94    0.88  1.0000
  -3   0   5   19091     657                                                       20570    3.87  -34.74  1.0000
  -3   0   5   19105     660                                                       20585    3.87  -34.74  1.0000
  -3   0   5   17847     687                                                       19245    3.87  -34.74  1.0000
   3   0  -5   19339     671                                                       21664    3.87   34.74  1.0000
   3   0  -5   18229     690                                                       20460    3.87   34.74  1.0000
   3   0  -5   18401     694                                                       20647    3.87   34.74  1.0000
   3   0  -5   18836     654                                                       21119    3.87   34.74  1.0000
  -3   0   6    1609     218                                                        2336    4.42    7.96  1.0000
  -3   0   6    1473     212                                                        2171    4.42    7.96  1.0000
  -3   0   6    1100     216                                                        1713    4.42    7.96  1.0000
   3   0  -6    1435     241                                                        2125    4.42   -7.96  1.0000
   3   0  -6    1549     218                                                        2264    4.42   -7.96  1.0000
   3   0  -6    1397     206                                                        2079    4.42   -7.96  1.0000
   3   0  -6    1309     221                                                        1971    4.42   -7.96  1.0000
  -3   0   7   23700     857                                                       24926   -6.72    6.26  1.0000
  -3   0   7   22624     806                                                       23821   -6.72    6.26  1.0000
  -3   0   7   23755     819                                                       24982   -6.72    6.26  1.0000
   3   0  -7   25087     817                                                       26351   -6.72   -6.26  1.0000
   3   0  -7   21837     834                                                       23013   -6.72   -6.26  1.0000
   3   0  -7   24753     865                                                       26008   -6.72   -6.26  1.0000
   3   0  -7   23209     809                                                       24423   -6.72   -6.26  1.0000
  -3   0   8    4981     309                                                        4029    4.73   -6.43  1.0000
  -3   0   8    4991     299                                                        4038    4.73   -6.43  1.0000
  -3   0   8    5551     299                                                        4544    4.73   -6.43  1.0000
  -3   0   8    5481     334                                                        4480    4.73   -6.43  1.0000
   3   0  -8    4372     315                                                        3489    4.73    6.43  1.0000
   3   0  -8    4658     291                                                        3745    4.73    6.43  1.0000
   3   0  -8    5053     296                                                        4100    4.73    6.43  1.0000
   3   0  -8    4413     335                                                        3526    4.73    6.43  1.0000
  -3   0   9    3886     321                                                        3871   -6.46   -9.83  1.0000
  -3   0   9    2822     279                                                        2793   -6.46   -9.83  1.0000
  -3   0   9    2990     314                                                        2963   -6.46   -9.83  1.0000
  -3   0   9    3564     314                                                        3545   -6.46   -9.83  1.0000
   3   0  -9    3224     343                                                        3346   -6.46    9.83  1.0000
   3   0  -9    3237     325                                                        3359   -6.46    9.83  1.0000
   3   0  -9    2776     283                                                        2881   -6.46    9.83  1.0000
   3   0  -9    3182     305                                                        3302   -6.46    9.83  1.0000
  -3   0  10     285     178                                                         279    0.37   -2.10  1.0000
  -3   0  10     967     221                                                         959    0.37   -2.10  1.0000
  -3   0  10     689     184                                                         682    0.37   -2.10  1.0000
   3   0 -10     325     169                                                         310    0.37    2.10  1.0000
   3   0 -10     544     190                                                         525    0.37    2.10  1.0000
  -3   0  11    5164     392                                                        5249   -1.50    2.69  1.0000
  -3   0  11    5758     429                                                        5848   -1.50    2.69  1.0000
  -3   0  11    4988     380                                                        5072   -1.50    2.69  1.0000
   3   0 -11    5305     395                                                        5364   -1.50   -2.69  1.0000
   3   0 -11    5331     404                                                        5390   -1.50   -2.69  1.0000
  -3   0  12    3039     388                                                        3363   -0.51    3.25  1.0000
  -3   0  12    3335     373                                                        3675   -0.51    3.25  1.0000
   3   0 -12    3334     372                                                        3673   -0.51   -3.25  1.0000
  -3   0  13     815     258                                                         934    0.92   -2.34  1.0000
  -3   0  13     231     238                                                         296    0.92   -2.34  1.0000
   3   0 -13     366     237                                                         449    0.92    2.34  1.0000
   3   0 -14       4     208                                                        -337   -1.31   -1.74  1.0000
   4   0  12      43     174                                                         -81    6.91   -2.17  1.0000
   4   0  12      43     199                                                          -2    6.91   -2.17  1.0000
  -4   0 -11    5331     419                                                        6268    8.81    0.69  1.0000
   4   0  11    5941     496                                                        6873    8.81   -0.69  1.0000
   4   0  11    5361     412                                                        6246    8.81   -0.69  1.0000
   4   0  11    5451     452                                                        6343    8.81   -0.69  1.0000
  -4   0 -10     284     179                                                         379    2.06   -7.66  1.0000
   4   0  10      81     184                                                          91    2.06    7.66  1.0000
   4   0  10      44     159                                                          24    2.06    7.66  1.0000
   4   0  10      51     185                                                         -46    2.06    7.66  1.0000
  -4   0  -9    2190     243                                                        2142    1.87   -5.05  1.0000
  -4   0  -9    2185     301                                                        2137    1.87   -5.05  1.0000
  -4   0  -9    2484     291                                                        2435    1.87   -5.05  1.0000
   4   0   9    1817     254                                                        1822    1.87    5.05  1.0000
   4   0   9    1989     248                                                        1996    1.87    5.05  1.0000
   4   0   9    2848     321                                                        2861    1.87    5.05  1.0000
  -4   0  -8    5600     347                                                        6414   -2.55   -5.38  1.0000
  -4   0  -8    5140     378                                                        5921   -2.55   -5.38  1.0000
  -4   0  -8    4931     362                                                        5697   -2.55   -5.38  1.0000
  -4   0  -8    5431     426                                                        6233   -2.55   -5.38  1.0000
   4   0   8    4898     368                                                        5665   -2.55    5.38  1.0000
   4   0   8    4746     391                                                        5501   -2.55    5.38  1.0000
   4   0   8    4750     346                                                        5505   -2.55    5.38  1.0000
  -4   0  -7    9273     431                                                        8299  -14.18    2.29  1.0000
  -4   0  -7    8620     406                                                        7677  -14.18    2.29  1.0000
  -4   0  -7    8895     371                                                        7939  -14.18    2.29  1.0000
  -4   0  -7    9896     472                                                        8894  -14.18    2.29  1.0000
   4   0   7    8923     409                                                        7966  -14.18   -2.29  1.0000
   4   0   7    9049     388                                                        8086  -14.18   -2.29  1.0000
   4   0   7   10166     448                                                        9152  -14.18   -2.29  1.0000
  -4   0  -6     757     188                                                        1113   -8.38    0.58  1.0000
  -4   0  -6    1177     215                                                        1618   -8.38    0.58  1.0000
  -4   0  -6    1097     233                                                        1524   -8.38    0.58  1.0000
  -4   0  -6    1278     176                                                        1737   -8.38    0.58  1.0000
   4   0   6    1116     219                                                        1535   -8.38   -0.58  1.0000
   4   0   6     956     192                                                        1345   -8.38   -0.58  1.0000
   4   0   6     797     183                                                        1153   -8.38   -0.58  1.0000
  -4   0  -5    9374     462                                                       13436   21.02    6.36  1.0000
  -4   0  -5    9836     565                                                       13988   21.02    6.36  1.0000
  -4   0  -5    9139     508                                                       13154   21.02    6.36  1.0000
  -4   0  -5    9591     533                                                       13695   21.02    6.36  1.0000
   4   0   5   10112     498                                                       14159   21.02   -6.36  1.0000
   4   0   5    9939     515                                                       13954   21.02   -6.36  1.0000
   4   0   5   10293     541                                                       14374   21.02   -6.36  1.0000
  -4   0  -4    9251     299                                                        8252   -0.17   16.30  1.0000
  -4   0  -4    9589     395                                                        8575   -0.17   16.30  1.0000
  -4   0  -4    8361     340                                                        7403   -0.17   16.30  1.0000
  -4   0  -4    9340     364                                                        8337   -0.17   16.30  1.0000
   4   0   4    9003     365                                                        8262   -0.17  -16.30  1.0000
   4   0   4    8434     347                                                        7710   -0.17  -16.30  1.0000
   4   0   4    8849     339                                                        8112   -0.17  -16.30  1.0000
  -4   0  -3   22213     794                                                       29707   42.43  -32.11  1.0000
  -4   0  -3   22072     927                                                       29538   42.43  -32.11  1.0000
  -4   0  -3   21611     846                                                       28985   42.43  -32.11  1.0000
  -4   0  -3   21912     867                                                       29346   42.43  -32.11  1.0000
   4   0   3   21850     932                                                       29259   42.43   32.11  1.0000
   4   0   3   22530     849                                                       30074   42.43   32.11  1.0000
   4   0   3   22585     871                                                       30139   42.43   32.11  1.0000
  -4   0  -2   14576     570                                                       18864  -11.55  -22.32  1.0000
  -4   0  -2   14580     628                                                       18869  -11.55  -22.32  1.0000
  -4   0  -2   14642     572                                                       18939  -11.55  -22.32  1.0000
   4   0   2   14605     569                                                       18893  -11.55   22.32  1.0000
   4   0   2   14439     632                                                       18703  -11.55   22.32  1.0000
   4   0   2   14686     574                                                       18986  -11.55   22.32  1.0000
  -4   0  -1   13696     575                                                       19920   43.99   28.55  1.0000
  -4   0  -1   14357     586                                                       20757   43.99   28.55  1.0000
  -4   0  -1   13948     522                                                       20239   43.99   28.55  1.0000
  -4   0  -1   14368     656                                                       20771   43.99   28.55  1.0000
   4   0   1   14657     587                                                       20348   43.99  -28.55  1.0000
   4   0   1   14509     574                                                       20164   43.99  -28.55  1.0000
   4   0   1   15153     659                                                       20963   43.99  -28.55  1.0000
  -4   0   0     327      95                                                        1715  -25.87   -1.89  1.0000
  -4   0   0     299     107                                                        1649  -25.87   -1.89  1.0000
  -4   0   0     221     145                                                        1458  -25.87   -1.89  1.0000
  -4   0   0     254     127                                                        1541  -25.87   -1.89  1.0000
   4   0   0     189     143                                                        1332  -25.87    1.89  1.0000
   4   0   0     337     129                                                        1698  -25.87    1.89  1.0000
   4   0   0     289     100                                                        1585  -25.87    1.89  1.0000
   4   0   0     373      90                                                        1778  -25.87    1.89  1.0000
  -4   0   1   15896     596                                                       21162  -41.06   28.32  1.0000
  -4   0   1   15778     634                                                       21019  -41.06   28.32  1.0000
  -4   0   1   15404     583                                                       20567  -41.06   28.32  1.0000
   4   0  -1   14884     593                                                       20693  -41.06  -28.32  1.0000
   4   0  -1   15365     636                                                       21285  -41.06  -28.32  1.0000
  -4   0   2   15193     604                                                       19709  -13.13   23.22  1.0000
  -4   0   2   14601     510                                                       19029  -13.13   23.22  1.0000
  -4   0   2   14982     582                                                       19467  -13.13   23.22  1.0000
   4   0  -2   13756     507                                                       18058  -13.13  -23.22  1.0000
   4   0  -2   14744     592                                                       19198  -13.13  -23.22  1.0000
   4   0  -2   15469     607                                                       20031  -13.13  -23.22  1.0000
   4   0  -2   13711     571                                                       18006  -13.13  -23.22  1.0000
  -4   0   3   23805     831                                                       31557  -41.14  -32.00  1.0000
  -4   0   3   23383     905                                                       31055  -41.14  -32.00  1.0000
   4   0  -3   21470     884                                                       28789  -41.14   32.00  1.0000
   4   0  -3   23150     887                                                       30796  -41.14   32.00  1.0000
   4   0  -3   22738     906                                                       30305  -41.14   32.00  1.0000
   4   0  -3   22785     826                                                       30361  -41.14   32.00  1.0000
  -4   0   4    8715     359                                                        7944    0.09  -16.23  1.0000
  -4   0   4    9691     324                                                        8888    0.09  -16.23  1.0000
   4   0  -4    9568     382                                                        8517    0.09   16.23  1.0000
   4   0  -4    9678     315                                                        8622    0.09   16.23  1.0000
   4   0  -4    9014     364                                                        7989    0.09   16.23  1.0000
   4   0  -4   10191     369                                                        9111    0.09   16.23  1.0000
  -4   0   5   10300     495                                                       14311  -20.72    6.88  1.0000
  -4   0   5   10641     526                                                       14714  -20.72    6.88  1.0000
  -4   0   5    9703     540                                                       13604  -20.72    6.88  1.0000
   4   0  -5    9695     543                                                       13760  -20.72   -6.88  1.0000
   4   0  -5    9945     486                                                       14058  -20.72   -6.88  1.0000
   4   0  -5   10925     551                                                       15221  -20.72   -6.88  1.0000
   4   0  -5   10928     533                                                       15224  -20.72   -6.88  1.0000
  -4   0   6     997     202                                                        1385   -7.59   -1.26  1.0000
  -4   0   6    1161     189                                                        1578   -7.59   -1.26  1.0000
  -4   0   6     952     181                                                        1331   -7.59   -1.26  1.0000
   4   0  -6    1199     181                                                        1632   -7.59    1.26  1.0000
   4   0  -6     861     186                                                        1230   -7.59    1.26  1.0000
   4   0  -6    1227     217                                                        1664   -7.59    1.26  1.0000
   4   0  -6     756     203                                                        1103   -7.59    1.26  1.0000
  -4   0   7    8953     439                                                        8109   13.81    1.64  1.0000
  -4   0   7   10065     413                                                        9177   13.81    1.64  1.0000
  -4   0   7    9272     398                                                        8415   13.81    1.64  1.0000
   4   0  -7    9203     407                                                        8348   13.81   -1.64  1.0000
   4   0  -7    9324     446                                                        8464   13.81   -1.64  1.0000
   4   0  -7    8663     378                                                        7830   13.81   -1.64  1.0000
   4   0  -7    9433     434                                                        8569   13.81   -1.64  1.0000
  -4   0   8    4827     341                                                        5714    0.69    7.09  1.0000
  -4   0   8    4586     377                                                        5451    0.69    7.09  1.0000
  -4   0   8    4901     351                                                        5795    0.69    7.09  1.0000
   4   0  -8    4805     397                                                        5695    0.69   -7.09  1.0000
   4   0  -8    5268     387                                                        6198    0.69   -7.09  1.0000
   4   0  -8    4779     336                                                        5667    0.69   -7.09  1.0000
   4   0  -8    4764     351                                                        5651    0.69   -7.09  1.0000
  -4   0   9    2769     273                                                        2730   -1.57   -6.01  1.0000
  -4   0   9    2130     250                                                        2092   -1.57   -6.01  1.0000
  -4   0   9    2434     271                                                        2396   -1.57   -6.01  1.0000
  -4   0   9    2588     299                                                        2550   -1.57   -6.01  1.0000
   4   0  -9    2172     276                                                        2070   -1.57    6.01  1.0000
   4   0  -9    2238     297                                                        2135   -1.57    6.01  1.0000
   4   0  -9    1969     247                                                        1871   -1.57    6.01  1.0000
   4   0  -9    2543     263                                                        2435   -1.57    6.01  1.0000
  -4   0  10     253     160                                                         322    2.36    8.17  1.0000
  -4   0  10     188     165                                                         240    2.36    8.17  1.0000
  -4   0  10     222     180                                                         283    2.36    8.17  1.0000
   4   0 -10      43     213                                                          26    2.36   -8.17  1.0000
   4   0 -10     243     176                                                         335    2.36   -8.17  1.0000
   4   0 -10     337     191                                                         453    2.36   -8.17  1.0000
  -4   0  11    6432     468                                                        7381   -8.78    0.87  1.0000
  -4   0  11    5605     439                                                        6491   -8.78    0.87  1.0000
  -4   0  11    5796     431                                                        6697   -8.78    0.87  1.0000
   4   0 -11    5724     442                                                        6677   -8.78   -0.87  1.0000
   4   0 -11    6385     455                                                        7391   -8.78   -0.87  1.0000
   4   0 -11    6320     528                                                        7320   -8.78   -0.87  1.0000
  -4   0  12     257     211                                                         164    6.39   -2.26  1.0000
  -4   0  12     303     197                                                         203    6.39   -2.26  1.0000
   4   0 -12      37     181                                                        -258    6.39    2.26  1.0000
  -4   0  13    1001     268                                                         994    0.82    0.41  1.0000
  -4   0  13     972     252                                                         965    0.82    0.41  1.0000
   4   0 -13    1164     276                                                        1158    0.82   -0.41  1.0000
  -5   0 -11    1820     271                                                        1896   -4.92   -7.46  1.0000
   5   0  11    1944     309                                                        1994   -4.92    7.46  1.0000
   5   0  11    2149     343                                                        2205   -4.92    7.46  1.0000
   5   0  11    1877     282                                                        1925   -4.92    7.46  1.0000
  -5   0 -10     912     186                                                         733   -5.06    3.49  1.0000
   5   0  10     725     227                                                         547   -5.06   -3.49  1.0000
   5   0  10     485     197                                                         338   -5.06   -3.49  1.0000
   5   0  10     583     192                                                         422   -5.06   -3.49  1.0000
  -5   0  -9     121     159                                                         217    3.04   -3.81  1.0000
  -5   0  -9     238     170                                                         369    3.04   -3.81  1.0000
  -5   0  -9     112     196                                                         204    3.04   -3.81  1.0000
  -5   0  -9     160     146                                                         269    3.04   -3.81  1.0000
   5   0   9     130     190                                                         230    3.04    3.81  1.0000
   5   0   9      19     144                                                        -137    3.04    3.81  1.0000
   5   0   9      19     148                                                         -44    3.04    3.81  1.0000
  -5   0  -8     444     168                                                         482    5.03   -0.06  1.0000
  -5   0  -8     379     190                                                         413    5.03   -0.06  1.0000
  -5   0  -8     329     166                                                         359    5.03   -0.06  1.0000
  -5   0  -8     212     135                                                         232    5.03   -0.06  1.0000
   5   0   8     446     190                                                         489    5.03    0.06  1.0000
   5   0   8     337     164                                                         372    5.03    0.06  1.0000
   5   0   8     384     174                                                         423    5.03    0.06  1.0000
  -5   0  -7     445     161                                                         139   -9.64   -5.77  1.0000
  -5   0  -7     103     121                                                         -82   -9.64   -5.77  1.0000
  -5   0  -7     266     131                                                          46   -9.64   -5.77  1.0000
  -5   0  -7     103     105                                                        -103   -9.64   -5.77  1.0000
   5   0   7     103     123                                                        -141   -9.64    5.77  1.0000
   5   0   7     258     152                                                          45   -9.64    5.77  1.0000
   5   0   7     103     122                                                         -45   -9.64    5.77  1.0000
  -5   0  -6     995     220                                                        1767    3.80  -14.94  1.0000
  -5   0  -6    1095     257                                                        1904    3.80  -14.94  1.0000
  -5   0  -6    1139     225                                                        1964    3.80  -14.94  1.0000
  -5   0  -6    1175     177                                                        2012    3.80  -14.94  1.0000
   5   0   6    1069     235                                                        1890    3.80   14.94  1.0000
   5   0   6    1047     216                                                        1859    3.80   14.94  1.0000
   5   0   6    1316     220                                                        2222    3.80   14.94  1.0000
  -5   0  -5    1265     234                                                        2227    5.20   22.20  1.0000
  -5   0  -5    1591     236                                                        2691    5.20   22.20  1.0000
  -5   0  -5    1666     273                                                        2795    5.20   22.20  1.0000
  -5   0  -5    1348     177                                                        2348    5.20   22.20  1.0000
   5   0   5    1264     228                                                        2307    5.20  -22.20  1.0000
   5   0   5    1501     233                                                        2649    5.20  -22.20  1.0000
   5   0   5    1625     252                                                        2824    5.20  -22.20  1.0000
  -5   0  -4   11848     408                                                        9433  -33.41   10.36  1.0000
  -5   0  -4   13393     464                                                       10874  -33.41   10.36  1.0000
  -5   0  -4   12736     336                                                       10260  -33.41   10.36  1.0000
  -5   0  -4   12436     409                                                        9981  -33.41   10.36  1.0000
   5   0   4   12083     455                                                        9495  -33.41  -10.36  1.0000
   5   0   4   13303     427                                                       10623  -33.41  -10.36  1.0000
   5   0   4   12323     404                                                        9716  -33.41  -10.36  1.0000
  -5   0  -3   16759     472                                                       13866   12.95  -21.83  1.0000
  -5   0  -3   16142     470                                                       13298   12.95  -21.83  1.0000
  -5   0  -3   16113     380                                                       13272   12.95  -21.83  1.0000
  -5   0  -3   15785     513                                                       12970   12.95  -21.83  1.0000
   5   0   3   15822     464                                                       13093   12.95   21.83  1.0000
   5   0   3   14940     515                                                       12280   12.95   21.83  1.0000
   5   0   3   16369     474                                                       13598   12.95   21.83  1.0000
  -5   0  -2    3507     305                                                        5805    4.02   23.99  1.0000
  -5   0  -2    3576     261                                                        5895    4.02   23.99  1.0000
  -5   0  -2    3326     272                                                        5566    4.02   23.99  1.0000
   5   0   2    3020     305                                                        5159    4.02  -23.99  1.0000
   5   0   2    3186     264                                                        5381    4.02  -23.99  1.0000
   5   0   2    3646     257                                                        5987    4.02  -23.99  1.0000
  -5   0  -1    6281     181                                                        6118   57.02   -2.68  1.0000
  -5   0  -1    6319     270                                                        6166   57.02   -2.68  1.0000
  -5   0  -1    6666     312                                                        6600   57.02   -2.68  1.0000
  -5   0  -1    6129     236                                                        5927   57.02   -2.68  1.0000
   5   0   1    6570     297                                                        6420   57.02    2.68  1.0000
   5   0   1    6270     263                                                        6046   57.02    2.68  1.0000
   5   0   1    6521     235                                                        6359   57.02    2.68  1.0000
   5   0   1    6082     306                                                        5810   57.02    2.68  1.0000
  -5   0   0       7      69                                                         142   11.17   -2.01  1.0000
  -5   0   0      39      89                                                          17   11.17   -2.01  1.0000
  -5   0   0       6     106                                                         135   11.17   -2.01  1.0000
  -5   0   0      20      60                                                         199   11.17   -2.01  1.0000
   5   0   0       5      63                                                         150   11.17    2.01  1.0000
   5   0   0      18      56                                                         206   11.17    2.01  1.0000
   5   0   0       1      91                                                         119   11.17    2.01  1.0000
   5   0   0       5     115                                                         150   11.17    2.01  1.0000
   5   0   0       1     107                                                         104   11.17    2.01  1.0000
  -5   0   1    7019     264                                                        6984  -56.13   -2.20  1.0000
  -5   0   1    6778     257                                                        6688  -56.13   -2.20  1.0000
  -5   0   1    6369     302                                                        6184  -56.13   -2.20  1.0000
   5   0  -1    6361     302                                                        6230  -56.13    2.20  1.0000
   5   0  -1    6265     249                                                        6110  -56.13    2.20  1.0000
  -5   0   2    3613     180                                                        5944    3.03  -23.50  1.0000
  -5   0   2    3461     296                                                        5744    3.03  -23.50  1.0000
  -5   0   2    3875     280                                                        6284    3.03  -23.50  1.0000
   5   0  -2    3896     305                                                        6311    3.03   23.50  1.0000
   5   0  -2    3779     272                                                        6159    3.03   23.50  1.0000
  -5   0   3   17135     409                                                       14189  -13.49  -22.86  1.0000
  -5   0   3   16065     505                                                       13203  -13.49  -22.86  1.0000
   5   0  -3   17429     489                                                       14361  -13.49   22.86  1.0000
   5   0  -3   17499     514                                                       14426  -13.49   22.86  1.0000
   5   0  -3   16211     491                                                       13242  -13.49   22.86  1.0000
   5   0  -3   16442     403                                                       13454  -13.49   22.86  1.0000
  -5   0   4   13125     438                                                       10477  -33.95  -10.79  1.0000
  -5   0   4   12734     358                                                       10114  -33.95  -10.79  1.0000
   5   0  -4   13196     447                                                       10711  -33.95   10.79  1.0000
   5   0  -4   13117     427                                                       10637  -33.95   10.79  1.0000
   5   0  -4   12796     352                                                       10337  -33.95   10.79  1.0000
   5   0  -4   13000     428                                                       10528  -33.95   10.79  1.0000
  -5   0   5    1730     258                                                        2979   -5.33   22.34  1.0000
  -5   0   5    1746     248                                                        3000   -5.33   22.34  1.0000
  -5   0   5    1427     202                                                        2550   -5.33   22.34  1.0000
   5   0  -5    1765     246                                                        2939   -5.33  -22.34  1.0000
   5   0  -5    1658     264                                                        2791   -5.33  -22.34  1.0000
   5   0  -5    1455     240                                                        2507   -5.33  -22.34  1.0000
   5   0  -5    1494     190                                                        2562   -5.33  -22.34  1.0000
  -5   0   6    1073     217                                                        1911    3.89   15.13  1.0000
  -5   0   6    1351     203                                                        2286    3.89   15.13  1.0000
  -5   0   6    1044     227                                                        1871    3.89   15.13  1.0000
   5   0  -6    1120     230                                                        1954    3.89  -15.13  1.0000
   5   0  -6    1388     197                                                        2313    3.89  -15.13  1.0000
   5   0  -6    1036     215                                                        1839    3.89  -15.13  1.0000
   5   0  -6    1132     240                                                        1970    3.89  -15.13  1.0000
  -5   0   7     120     136                                                           1    9.94   -4.89  1.0000
  -5   0   7     100     121                                                         -51    9.94   -4.89  1.0000
  -5   0   7     467     125                                                         145    9.94   -4.89  1.0000
   5   0  -7     100     122                                                         -69    9.94    4.89  1.0000
   5   0  -7     100     137                                                        -167    9.94    4.89  1.0000
   5   0  -7     100     120                                                        -163    9.94    4.89  1.0000
   5   0  -7     298     107                                                          56    9.94    4.89  1.0000
  -5   0   8     493     158                                                         522    8.29    2.04  1.0000
  -5   0   8     290     157                                                         297    8.29    2.04  1.0000
  -5   0   8     350     166                                                         365    8.29    2.04  1.0000
   5   0  -8     372     147                                                         377    8.29   -2.04  1.0000
   5   0  -8     118     157                                                          90    8.29   -2.04  1.0000
   5   0  -8     197     186                                                         182    8.29   -2.04  1.0000
   5   0  -8     324     166                                                         324    8.29   -2.04  1.0000
  -5   0   9     199     153                                                         312   -2.88   -3.55  1.0000
  -5   0   9     216     184                                                         333   -2.88   -3.55  1.0000
  -5   0   9      87     154                                                         164   -2.88   -3.55  1.0000
   5   0  -9      95     200                                                         174   -2.88    3.55  1.0000
   5   0  -9     186     141                                                         294   -2.88    3.55  1.0000
   5   0  -9       4     155                                                           9   -2.88    3.55  1.0000
   5   0  -9       5     152                                                          22   -2.88    3.55  1.0000
  -5   0  10     827     195                                                         627   -5.11   -2.97  1.0000
  -5   0  10    1033     203                                                         809   -5.11   -2.97  1.0000
  -5   0  10     997     215                                                         777   -5.11   -2.97  1.0000
   5   0 -10     923     189                                                         730   -5.11    2.97  1.0000
   5   0 -10    1010     257                                                         808   -5.11    2.97  1.0000
   5   0 -10     945     220                                                         749   -5.11    2.97  1.0000
  -5   0  11    2112     300                                                        2200    5.61   -8.17  1.0000
  -5   0  11    2014     291                                                        2098    5.61   -8.17  1.0000
   5   0 -11    1782     290                                                        1889    5.61    8.17  1.0000
   5   0 -11    2032     279                                                        2152    5.61    8.17  1.0000
   5   0 -11    1833     348                                                        1943    5.61    8.17  1.0000
  -5   0  12     174     204                                                         161    3.58    1.77  1.0000
  -5   0  12     210     211                                                         197    3.58    1.77  1.0000
   5   0 -12     219     204                                                         211    3.58   -1.77  1.0000
  -5   0  13     122     206                                                          76   -4.46    1.06  1.0000
  -5   0  13     966     249                                                         853   -4.46    1.06  1.0000
   5   0 -13     141     215                                                          92   -4.46   -1.06  1.0000
  -6   0 -12    1766     291                                                        2029    1.92   -2.95  1.0000
  -6   0 -11    3090     316                                                        3172  -13.25  -12.46  1.0000
   6   0  11    2850     336                                                        3005  -13.25   12.46  1.0000
   6   0  11    2997     380                                                        3163  -13.25   12.46  1.0000
   6   0  11    3101     392                                                        3274  -13.25   12.46  1.0000
  -6   0 -10    1553     251                                                        1908   -3.68    6.29  1.0000
   6   0  10    1329     302                                                        1675   -3.68   -6.29  1.0000
   6   0  10    1799     285                                                        2203   -3.68   -6.29  1.0000
   6   0  10    1744     297                                                        2141   -3.68   -6.29  1.0000
  -6   0  -9    2638     322                                                        2652   -1.67    2.05  1.0000
  -6   0  -9    2993     267                                                        3008   -1.67    2.05  1.0000
   6   0   9    2361     279                                                        2347   -1.67   -2.05  1.0000
   6   0   9    2440     306                                                        2426   -1.67   -2.05  1.0000
   6   0   9    2258     310                                                        2244   -1.67   -2.05  1.0000
  -6   0  -8     534     213                                                         683   13.57   -3.18  1.0000
  -6   0  -8     290     138                                                         352   13.57   -3.18  1.0000
  -6   0  -8     427     191                                                         543   13.57   -3.18  1.0000
  -6   0  -8     418     182                                                         531   13.57   -3.18  1.0000
   6   0   8     422     180                                                         565   13.57    3.18  1.0000
   6   0   8     429     199                                                         574   13.57    3.18  1.0000
   6   0   8     413     185                                                         553   13.57    3.18  1.0000
  -6   0  -7    6088     361                                                        4630    3.04   11.85  1.0000
  -6   0  -7    4608     239                                                        3350    3.04   11.85  1.0000
  -6   0  -7    5652     320                                                        4250    3.04   11.85  1.0000
  -6   0  -7    5377     316                                                        4011    3.04   11.85  1.0000
   6   0   7    4950     320                                                        3644    3.04  -11.85  1.0000
   6   0   7    5366     329                                                        4003    3.04  -11.85  1.0000
   6   0   7    5031     292                                                        3714    3.04  -11.85  1.0000
  -6   0  -6     386     165                                                         330    4.59   -7.00  1.0000
  -6   0  -6     260     150                                                         204    4.59   -7.00  1.0000
  -6   0  -6     112     130                                                          56    4.59   -7.00  1.0000
  -6   0  -6     191     100                                                         135    4.59   -7.00  1.0000
   6   0   6      91     148                                                          36    4.59    7.00  1.0000
   6   0   6     295     142                                                         242    4.59    7.00  1.0000
   6   0   6     151     129                                                          97    4.59    7.00  1.0000
  -6   0  -5    7807     476                                                        9888   12.19   -2.11  1.0000
  -6   0  -5    7684     341                                                        9750   12.19   -2.11  1.0000
  -6   0  -5    7755     434                                                        9830   12.19   -2.11  1.0000
  -6   0  -5    7181     420                                                        9182   12.19   -2.11  1.0000
   6   0   5    7175     481                                                        9191   12.19    2.11  1.0000
   6   0   5    7519     441                                                        9580   12.19    2.11  1.0000
   6   0   5    7774     432                                                        9868   12.19    2.11  1.0000
  -6   0  -4   21670     746                                                       27781  -20.30   -8.07  1.0000
  -6   0  -4   20890     840                                                       26896  -20.30   -8.07  1.0000
  -6   0  -4   21246     855                                                       27300  -20.30   -8.07  1.0000
  -6   0  -4   22270     931                                                       28459  -20.30   -8.07  1.0000
   6   0   4   21420     844                                                       27547  -20.30    8.07  1.0000
   6   0   4   21487     858                                                       27623  -20.30    8.07  1.0000
   6   0   4   19386     923                                                       25233  -20.30    8.07  1.0000
  -6   0  -3    7635     371                                                        9038   -9.67   -4.23  1.0000
  -6   0  -3    7643     264                                                        9047   -9.67   -4.23  1.0000
  -6   0  -3    7825     381                                                        9245   -9.67   -4.23  1.0000
  -6   0  -3    7850     424                                                        9272   -9.67   -4.23  1.0000
   6   0   3    8101     386                                                        9589   -9.67    4.23  1.0000
   6   0   3    7467     371                                                        8897   -9.67    4.23  1.0000
   6   0   3    7287     425                                                        8700   -9.67    4.23  1.0000
  -6   0  -2     931     180                                                        2310  -14.11   19.44  1.0000
  -6   0  -2     698     219                                                        1910  -14.11   19.44  1.0000
  -6   0  -2     765     186                                                        2028  -14.11   19.44  1.0000
   6   0   2     643     211                                                        1813  -14.11  -19.44  1.0000
   6   0   2     855     170                                                        2186  -14.11  -19.44  1.0000
   6   0   2     737     181                                                        1982  -14.11  -19.44  1.0000
  -6   0  -1   13299     341                                                        8517  -19.89   16.01  1.0000
  -6   0  -1   13002     303                                                        8280  -19.89   16.01  1.0000
   6   0   1   14218     380                                                        9271  -19.89  -16.01  1.0000
   6   0   1   13038     334                                                        8323  -19.89  -16.01  1.0000
   6   0   1   13450     247                                                        8653  -19.89  -16.01  1.0000
   6   0   1   13945     303                                                        9051  -19.89  -16.01  1.0000
   6   0   1   13725     398                                                        8874  -19.89  -16.01  1.0000
  -6   0   0     396      73                                                         126    9.64    0.19  1.0000
  -6   0   0     520      61                                                         200    9.64    0.19  1.0000
  -6   0   0     594     101                                                         247    9.64    0.19  1.0000
   6   0   0     385      99                                                         121    9.64   -0.19  1.0000
   6   0   0     533      68                                                         209    9.64   -0.19  1.0000
   6   0   0     400     116                                                         129    9.64   -0.19  1.0000
   6   0   0     581     129                                                         240    9.64   -0.19  1.0000
  -6   0   1   14139     329                                                        9473   17.25   16.53  1.0000
  -6   0   1   13548     333                                                        8991   17.25   16.53  1.0000
  -6   0   1   13456     385                                                        8916   17.25   16.53  1.0000
   6   0  -1   13059     316                                                        8597   17.25  -16.53  1.0000
  -6   0   2     647     192                                                        1779  -13.52  -18.97  1.0000
  -6   0   2     769     168                                                        1993  -13.52  -18.97  1.0000
   6   0  -2     891     177                                                        2196  -13.52   18.97  1.0000
   6   0  -2     826     203                                                        2087  -13.52   18.97  1.0000
  -6   0   3    8268     296                                                        9832    9.76   -4.58  1.0000
  -6   0   3    7663     414                                                        9171    9.76   -4.58  1.0000
   6   0  -3    8447     393                                                        9984    9.76    4.58  1.0000
   6   0  -3    8075     408                                                        9579    9.76    4.58  1.0000
   6   0  -3    8281     420                                                        9803    9.76    4.58  1.0000
  -6   0   4   21842     787                                                       28055  -20.70    7.49  1.0000
  -6   0   4   21293     898                                                       27432  -20.70    7.49  1.0000
   6   0  -4   23420     888                                                       29777  -20.70   -7.49  1.0000
   6   0  -4   21228     879                                                       27297  -20.70   -7.49  1.0000
   6   0  -4   22308     783                                                       28521  -20.70   -7.49  1.0000
   6   0  -4   22290     910                                                       28500  -20.70   -7.49  1.0000
  -6   0   5    7894     372                                                       10075  -12.51   -2.62  1.0000
  -6   0   5    7846     461                                                       10021  -12.51   -2.62  1.0000
   6   0  -5    8743     485                                                       11006  -12.51    2.62  1.0000
   6   0  -5    8281     458                                                       10487  -12.51    2.62  1.0000
   6   0  -5    7472     361                                                        9574  -12.51    2.62  1.0000
   6   0  -5    7993     445                                                       10163  -12.51    2.62  1.0000
  -6   0   6      65     135                                                         -61    4.89    7.50  1.0000
  -6   0   6     191     112                                                         137    4.89    7.50  1.0000
   6   0  -6     266     143                                                         211    4.89   -7.50  1.0000
   6   0  -6     225     155                                                         169    4.89   -7.50  1.0000
   6   0  -6     172     133                                                         114    4.89   -7.50  1.0000
   6   0  -6     275     104                                                         221    4.89   -7.50  1.0000
  -6   0   7    5510     264                                                        4073   -1.94   12.09  1.0000
  -6   0   7    5471     307                                                        4040   -1.94   12.09  1.0000
  -6   0   7    5428     319                                                        4003   -1.94   12.09  1.0000
   6   0  -7    6501     321                                                        4931   -1.94  -12.09  1.0000
   6   0  -7    5234     337                                                        3835   -1.94  -12.09  1.0000
   6   0  -7    5351     259                                                        3936   -1.94  -12.09  1.0000
   6   0  -7    5816     333                                                        4336   -1.94  -12.09  1.0000
  -6   0   8     695     189                                                         861   12.52    2.54  1.0000
  -6   0   8     445     161                                                         552   12.52    2.54  1.0000
  -6   0   8     373     192                                                         458   12.52    2.54  1.0000
   6   0  -8     679     199                                                         815   12.52   -2.54  1.0000
   6   0  -8     626     160                                                         751   12.52   -2.54  1.0000
   6   0  -8     602     179                                                         722   12.52   -2.54  1.0000
   6   0  -8     572     219                                                         686   12.52   -2.54  1.0000
  -6   0   9    2695     300                                                        2745    0.77    1.99  1.0000
  -6   0   9    2155     256                                                        2199    0.77    1.99  1.0000
   6   0  -9    2675     267                                                        2747    0.77   -1.99  1.0000
   6   0  -9    2573     294                                                        2643    0.77   -1.99  1.0000
   6   0  -9    2896     340                                                        2971    0.77   -1.99  1.0000
   6   0  -9    2122     293                                                        2186    0.77   -1.99  1.0000
  -6   0  10    1514     269                                                        1891   -4.08   -5.16  1.0000
  -6   0  10    1456     257                                                        1825   -4.08   -5.16  1.0000
  -6   0  10    1659     270                                                        2053   -4.08   -5.16  1.0000
   6   0 -10    1538     273                                                        1902   -4.08    5.16  1.0000
   6   0 -10    1510     247                                                        1871   -4.08    5.16  1.0000
   6   0 -10    1691     328                                                        2073   -4.08    5.16  1.0000
  -6   0  11    2799     331                                                        2994   14.11  -13.43  1.0000
  -6   0  11    2968     338                                                        3178   14.11  -13.43  1.0000
   6   0 -11    2698     330                                                        2795   14.11   13.43  1.0000
   6   0 -11    2286     292                                                        2349   14.11   13.43  1.0000
   6   0 -11    2652     385                                                        2745   14.11   13.43  1.0000
  -6   0  12     918     257                                                        1095    2.00    2.66  1.0000
  -6   0  12    1346     281                                                        1559    2.00    2.66  1.0000
   6   0 -12    1315     297                                                        1525    2.00   -2.66  1.0000
  -6   0  13     680     252                                                         822   -8.75   -3.31  1.0000
  -6   0  13    1135     270                                                        1336   -8.75   -3.31  1.0000
   6   0 -13     571     257                                                         685   -8.75    3.31  1.0000
  -7   0 -11     460     182                                                         441   -1.80   -0.66  1.0000
   7   0  11       3     215                                                        -124   -1.80    0.66  1.0000
   7   0  11     657     240                                                         636   -1.80    0.66  1.0000
  -7   0 -10    2335     265                                                        2445    1.27   -1.74  1.0000
   7   0  10    2470     316                                                        2598    1.27    1.74  1.0000
   7   0  10    2251     341                                                        2373    1.27    1.74  1.0000
   7   0  10    2188     314                                                        2308    1.27    1.74  1.0000
  -7   0  -9      42     128                                                          11    3.15    1.62  1.0000
   7   0   9     111     175                                                          54    3.15   -1.62  1.0000
   7   0   9     415     185                                                         295    3.15   -1.62  1.0000
   7   0   9     114     188                                                          56    3.15   -1.62  1.0000
  -7   0  -8   13610     591                                                       12897    2.19   -4.38  1.0000
  -7   0  -8   13878     605                                                       13158    2.19   -4.38  1.0000
  -7   0  -8   13270     486                                                       12566    2.19   -4.38  1.0000
   7   0   8   14030     593                                                       13331    2.19    4.38  1.0000
   7   0   8   12327     548                                                       11672    2.19    4.38  1.0000
   7   0   8   14234     621                                                       13530    2.19    4.38  1.0000
  -7   0  -7    1353     242                                                        1688   -8.07    1.31  1.0000
  -7   0  -7    1264     172                                                        1587   -8.07    1.31  1.0000
  -7   0  -7    1728     285                                                        2109   -8.07    1.31  1.0000
  -7   0  -7    1155     227                                                        1463   -8.07    1.31  1.0000
   7   0   7    1593     255                                                        1958   -8.07   -1.31  1.0000
   7   0   7    1566     247                                                        1928   -8.07   -1.31  1.0000
   7   0   7    1698     262                                                        2075   -8.07   -1.31  1.0000
  -7   0  -6    1084     214                                                        1101    5.62    8.64  1.0000
  -7   0  -6    1036     133                                                        1050    5.62    8.64  1.0000
  -7   0  -6    1047     193                                                        1062    5.62    8.64  1.0000
  -7   0  -6    1284     203                                                        1310    5.62    8.64  1.0000
   7   0   6    1106     201                                                        1086    5.62   -8.64  1.0000
   7   0   6    1131     193                                                        1111    5.62   -8.64  1.0000
   7   0   6    1405     203                                                        1393    5.62   -8.64  1.0000
  -7   0  -5       3     150                                                         374   10.13   17.31  1.0000
  -7   0  -5      13      91                                                         459   10.13   17.31  1.0000
  -7   0  -5      75     166                                                         709   10.13   17.31  1.0000
  -7   0  -5      14     169                                                         468   10.13   17.31  1.0000
   7   0   5       5     163                                                         260   10.13  -17.31  1.0000
   7   0   5      41     161                                                         596   10.13  -17.31  1.0000
   7   0   5      27     142                                                         169   10.13  -17.31  1.0000
  -7   0  -4   53932    1398                                                       54200   -6.68    8.45  1.0000
  -7   0  -4   53918    1514                                                       54186   -6.68    8.45  1.0000
  -7   0  -4   52291    1532                                                       52554   -6.68    8.45  1.0000
  -7   0  -4   55650    1662                                                       55924   -6.68    8.45  1.0000
   7   0   4   54467    1539                                                       54407   -6.68   -8.45  1.0000
   7   0   4   55265    1516                                                       55205   -6.68   -8.45  1.0000
   7   0   4   54036    1665                                                       53976   -6.68   -8.45  1.0000
  -7   0  -3    5031     298                                                        5136   15.87   -4.45  1.0000
  -7   0  -3    5657     350                                                        5782   15.87   -4.45  1.0000
  -7   0  -3    5379     289                                                        5496   15.87   -4.45  1.0000
   7   0   3    4881     295                                                        4974   15.87    4.45  1.0000
   7   0   3    5486     292                                                        5598   15.87    4.45  1.0000
   7   0   3    5438     356                                                        5549   15.87    4.45  1.0000
  -7   0  -2     669     180                                                         857  -15.96    9.49  1.0000
  -7   0  -2     881     141                                                        1142  -15.96    9.49  1.0000
  -7   0  -2     781     152                                                        1009  -15.96    9.49  1.0000
   7   0   2     713     156                                                         927  -15.96   -9.49  1.0000
   7   0   2    1010     143                                                        1320  -15.96   -9.49  1.0000
   7   0   2     815     191                                                        1064  -15.96   -9.49  1.0000
  -7   0  -1    1817     198                                                        2421   -3.86  -15.45  1.0000
  -7   0  -1    1594     153                                                        2151   -3.86  -15.45  1.0000
   7   0   1    1747     193                                                        2309   -3.86   15.45  1.0000
   7   0   1    1697     150                                                        2249   -3.86   15.45  1.0000
   7   0   1    1547     102                                                        2067   -3.86   15.45  1.0000
   7   0   1    1559     227                                                        2082   -3.86   15.45  1.0000
   7   0   1    1398     206                                                        1886   -3.86   15.45  1.0000
  -7   0   0   36180     924                                                       33004  -10.07    6.67  1.0000
  -7   0   0   36214     868                                                       33036  -10.07    6.67  1.0000
   7   0   0   34793    1044                                                       31395  -10.07   -6.67  1.0000
   7   0   0   37153     999                                                       33640  -10.07   -6.67  1.0000
   7   0   0   36141     882                                                       32677  -10.07   -6.67  1.0000
   7   0   0   36876     925                                                       33376  -10.07   -6.67  1.0000
  -7   0   1    1643     178                                                        2155    3.26  -16.20  1.0000
  -7   0   1    1295     202                                                        1731    3.26  -16.20  1.0000
   7   0  -1    1890     164                                                        2481    3.26   16.20  1.0000
   7   0  -1    1608     215                                                        2141    3.26   16.20  1.0000
  -7   0   2     766     140                                                         974  -14.89   -8.56  1.0000
  -7   0   2     985     179                                                        1253  -14.89   -8.56  1.0000
   7   0  -2     818     139                                                        1032  -14.89    8.56  1.0000
   7   0  -2     753     168                                                         948  -14.89    8.56  1.0000
  -7   0   3    5275     173                                                        5407  -13.75   -4.37  1.0000
  -7   0   3    6033     334                                                        6186  -13.75   -4.37  1.0000
   7   0  -3    5506     294                                                        5653  -13.75    4.37  1.0000
   7   0  -3    5483     320                                                        5629  -13.75    4.37  1.0000
   7   0  -3    4949     324                                                        5079  -13.75    4.37  1.0000
  -7   0   4   54807    1594                                                       54648   -7.92   -9.59  1.0000
  -7   0   4   56664    1439                                                       56505   -7.92   -9.59  1.0000
   7   0  -4   53919    1557                                                       54137   -7.92    9.59  1.0000
   7   0  -4   54507    1598                                                       54727   -7.92    9.59  1.0000
   7   0  -4   55772    1577                                                       55996   -7.92    9.59  1.0000
   7   0  -4   54296    1433                                                       54515   -7.92    9.59  1.0000
  -7   0   5       6     107                                                         396  -10.80   16.23  1.0000
  -7   0   5      19     160                                                         478  -10.80   16.23  1.0000
   7   0  -5       3     146                                                         353  -10.80  -16.23  1.0000
   7   0  -5       2      92                                                         326  -10.80  -16.23  1.0000
   7   0  -5       3     147                                                         349  -10.80  -16.23  1.0000
   7   0  -5     128     193                                                         830  -10.80  -16.23  1.0000
  -7   0   6     736     180                                                         699    5.01   -7.68  1.0000
  -7   0   6    1201     155                                                        1174    5.01   -7.68  1.0000
   7   0  -6    1051     213                                                        1053    5.01    7.68  1.0000
   7   0  -6    1243     146                                                        1251    5.01    7.68  1.0000
   7   0  -6     982     186                                                         982    5.01    7.68  1.0000
   7   0  -6    1207     202                                                        1214    5.01    7.68  1.0000
  -7   0   7    1574     203                                                        1942    8.87    0.90  1.0000
  -7   0   7    1086     228                                                        1387    8.87    0.90  1.0000
   7   0  -7    1470     185                                                        1825    8.87   -0.90  1.0000
   7   0  -7    1621     273                                                        1995    8.87   -0.90  1.0000
   7   0  -7    1391     247                                                        1735    8.87   -0.90  1.0000
   7   0  -7    1396     234                                                        1741    8.87   -0.90  1.0000
  -7   0   8   13413     514                                                       12669    1.83    4.55  1.0000
  -7   0   8   13738     607                                                       12985    1.83    4.55  1.0000
   7   0  -8   12947     594                                                       12195    1.83   -4.55  1.0000
   7   0  -8   13523     620                                                       12754    1.83   -4.55  1.0000
   7   0  -8   13616     504                                                       12844    1.83   -4.55  1.0000
   7   0  -8   14124     585                                                       13338    1.83   -4.55  1.0000
  -7   0   9      10     150                                                        -138   -3.30    1.39  1.0000
   7   0  -9      10     155                                                        -168   -3.30   -1.39  1.0000
   7   0  -9      10     105                                                        -385   -3.30   -1.39  1.0000
   7   0  -9      10     191                                                        -255   -3.30   -1.39  1.0000
  -7   0  10    2705     295                                                        2827    1.31   -0.41  1.0000
   7   0 -10    2194     341                                                        2308    1.31    0.41  1.0000
   7   0 -10    1830     242                                                        1934    1.31    0.41  1.0000
   7   0 -10    2102     297                                                        2213    1.31    0.41  1.0000
  -7   0  11     400     199                                                         384    2.24   -0.94  1.0000
  -7   0  11     244     182                                                         230    2.24   -0.94  1.0000
   7   0 -11     289     169                                                         274    2.24    0.94  1.0000
   7   0 -11     396     214                                                         379    2.24    0.94  1.0000
   7   0 -11       5     216                                                        -416    2.24    0.94  1.0000
  -7   0  12    5447     443                                                        6055    0.52   -4.46  1.0000
  -7   0  12    5703     438                                                        6325    0.52   -4.46  1.0000
   7   0 -12    5226     492                                                        5822    0.52    4.46  1.0000
  -7   0  13     214     204                                                         134   -2.19   -3.69  1.0000
  -7   0  13      59     202                                                          19   -2.19   -3.69  1.0000
  -8   0 -10      34     146                                                          64   -3.09    0.23  1.0000
   8   0  10       8     177                                                        -119   -3.09   -0.23  1.0000
   8   0  10      35     189                                                          66   -3.09   -0.23  1.0000
   8   0  10       8     201                                                        -148   -3.09   -0.23  1.0000
  -8   0  -9     435     152                                                         449   -1.03    1.87  1.0000
   8   0   9     160     211                                                         169   -1.03   -1.87  1.0000
   8   0   9     506     219                                                         524   -1.03   -1.87  1.0000
   8   0   9     454     213                                                         471   -1.03   -1.87  1.0000
  -8   0  -8    2432     307                                                        2533   -5.29   -0.31  1.0000
  -8   0  -8    2491     218                                                        2593   -5.29   -0.31  1.0000
   8   0   8    2331     323                                                        2435   -5.29    0.31  1.0000
   8   0   8    2584     295                                                        2695   -5.29    0.31  1.0000
   8   0   8    2383     306                                                        2488   -5.29    0.31  1.0000
  -8   0  -7     967     137                                                         923   -5.24   -3.06  1.0000
  -8   0  -7     699     193                                                         658   -5.24   -3.06  1.0000
  -8   0  -7    1212     250                                                        1167   -5.24   -3.06  1.0000
  -8   0  -7    1265     224                                                        1219   -5.24   -3.06  1.0000
   8   0   7    1137     216                                                        1088   -5.24    3.06  1.0000
   8   0   7    1078     210                                                        1030   -5.24    3.06  1.0000
   8   0   7    1056     228                                                        1008   -5.24    3.06  1.0000
  -8   0  -6    1166     142                                                        1707    4.31   10.83  1.0000
  -8   0  -6    1139     224                                                        1674    4.31   10.83  1.0000
  -8   0  -6    1327     234                                                        1905    4.31   10.83  1.0000
  -8   0  -6    1008     258                                                        1510    4.31   10.83  1.0000
   8   0   6    1192     240                                                        1743    4.31  -10.83  1.0000
   8   0   6    1554     256                                                        2183    4.31  -10.83  1.0000
   8   0   6    1118     279                                                        1651    4.31  -10.83  1.0000
  -8   0  -5    3104     297                                                        3376   -2.21    6.08  1.0000
  -8   0  -5    2684     310                                                        2935   -2.21    6.08  1.0000
  -8   0  -5    3290     274                                                        3570   -2.21    6.08  1.0000
  -8   0  -5    3213     160                                                        3490   -2.21    6.08  1.0000
   8   0   5    3407     287                                                        3744   -2.21   -6.08  1.0000
   8   0   5    3184     297                                                        3509   -2.21   -6.08  1.0000
   8   0   5    2721     318                                                        3020   -2.21   -6.08  1.0000
  -8   0  -4    5246     331                                                        4492    2.56    6.56  1.0000
  -8   0  -4    4853     287                                                        4128    2.56    6.56  1.0000
  -8   0  -4    4982     278                                                        4248    2.56    6.56  1.0000
   8   0   4    5057     293                                                        4343    2.56   -6.56  1.0000
   8   0   4    4545     351                                                        3869    2.56   -6.56  1.0000
   8   0   4    5041     286                                                        4328    2.56   -6.56  1.0000
  -8   0  -3    6224     327                                                        5832  -14.30   -0.33  1.0000
  -8   0  -3    7054     387                                                        6647  -14.30   -0.33  1.0000
  -8   0  -3    6907     307                                                        6503  -14.30   -0.33  1.0000
   8   0   3    6342     385                                                        5939  -14.30    0.33  1.0000
   8   0   3    6766     313                                                        6354  -14.30    0.33  1.0000
   8   0   3    6833     334                                                        6420  -14.30    0.33  1.0000
  -8   0  -2     763     167                                                        1118  -28.16   -1.61  1.0000
  -8   0  -2     876     144                                                        1316  -28.16   -1.61  1.0000
   8   0   2     851     151                                                        1276  -28.16    1.61  1.0000
   8   0   2     693     167                                                         989  -28.16    1.61  1.0000
   8   0   2     886     215                                                        1335  -28.16    1.61  1.0000
   8   0   2     781     190                                                        1152  -28.16    1.61  1.0000
  -8   0  -1     348     108                                                         742   -9.81   -5.57  1.0000
  -8   0  -1     411     148                                                         836   -9.81   -5.57  1.0000
   8   0   1     312      66                                                         653   -9.81    5.57  1.0000
   8   0   1     299     177                                                         633   -9.81    5.57  1.0000
   8   0   1     311     159                                                         651   -9.81    5.57  1.0000
   8   0   1     510     116                                                         939   -9.81    5.57  1.0000
   8   0   1     359     143                                                         722   -9.81    5.57  1.0000
  -8   0   0    3546     164                                                        3863   -2.68    6.83  1.0000
  -8   0   0    3339     237                                                        3645   -2.68    6.83  1.0000
   8   0   0    3914     311                                                        4337   -2.68   -6.83  1.0000
   8   0   0    3778     288                                                        4194   -2.68   -6.83  1.0000
   8   0   0    3631     247                                                        4038   -2.68   -6.83  1.0000
   8   0   0    3561     185                                                        3964   -2.68   -6.83  1.0000
  -8   0   1     402     139                                                         817   10.46   -6.46  1.0000
  -8   0   1     249     156                                                         580   10.46   -6.46  1.0000
   8   0  -1     162     103                                                         467   10.46    6.46  1.0000
   8   0  -1     187     152                                                         512   10.46    6.46  1.0000
  -8   0   2     894     155                                                        1270  -26.27    1.36  1.0000
  -8   0   2     863     190                                                        1219  -26.27    1.36  1.0000
   8   0  -2     919     156                                                        1307  -26.27   -1.36  1.0000
   8   0  -2     797     189                                                        1110  -26.27   -1.36  1.0000
  -8   0   3    6823     361                                                        6436   15.51   -0.07  1.0000
  -8   0   3    6652     302                                                        6268   15.51   -0.07  1.0000
   8   0  -3    7271     376                                                        6887   15.51    0.07  1.0000
   8   0  -3    6603     315                                                        6229   15.51    0.07  1.0000
   8   0  -3    7083     359                                                        6702   15.51    0.07  1.0000
  -8   0   4    4803     165                                                        4174    1.10   -7.91  1.0000
  -8   0   4    4719     308                                                        4095    1.10   -7.91  1.0000
   8   0  -4    4925     302                                                        4248    1.10    7.91  1.0000
   8   0  -4    5443     327                                                        4732    1.10    7.91  1.0000
   8   0  -4    5029     283                                                        4345    1.10    7.91  1.0000
  -8   0   5    3534     302                                                        3819    2.00    4.44  1.0000
  -8   0   5    3506     188                                                        3790    2.00    4.44  1.0000
   8   0  -5    2908     292                                                        3131    2.00   -4.44  1.0000
   8   0  -5    3077     312                                                        3307    2.00   -4.44  1.0000
   8   0  -5    3245     291                                                        3481    2.00   -4.44  1.0000
   8   0  -5    2886     168                                                        3108    2.00   -4.44  1.0000
  -8   0   6    1194     243                                                        1731    3.91  -10.50  1.0000
  -8   0   6    1170     162                                                        1701    3.91  -10.50  1.0000
   8   0  -6    1041     226                                                        1539    3.91   10.50  1.0000
   8   0  -6    1938     293                                                        2618    3.91   10.50  1.0000
   8   0  -6     916     143                                                        1382    3.91   10.50  1.0000
   8   0  -6    1308     240                                                        1867    3.91   10.50  1.0000
  -8   0   7    1050     214                                                        1018    5.20   -2.72  1.0000
  -8   0   7    1228     164                                                        1196    5.20   -2.72  1.0000
   8   0  -7     998     230                                                         970    5.20    2.72  1.0000
   8   0  -7    1026     208                                                         998    5.20    2.72  1.0000
   8   0  -7     868     140                                                         840    5.20    2.72  1.0000
   8   0  -7    1083     218                                                        1055    5.20    2.72  1.0000
  -8   0   8    2419     238                                                        2521   -5.70    0.17  1.0000
   8   0  -8    2929     342                                                        3036   -5.70   -0.17  1.0000
   8   0  -8    2264     295                                                        2355   -5.70   -0.17  1.0000
   8   0  -8    2622     303                                                        2722   -5.70   -0.17  1.0000
   8   0  -8    2286     224                                                        2378   -5.70   -0.17  1.0000
  -8   0   9     600     178                                                         618    1.23    1.99  1.0000
   8   0  -9     496     201                                                         509    1.23   -1.99  1.0000
   8   0  -9     409     147                                                         420    1.23   -1.99  1.0000
   8   0  -9     374     237                                                         384    1.23   -1.99  1.0000
  -8   0  10      35     166                                                          66   -2.98   -0.05  1.0000
   8   0 -10      24     140                                                          50   -2.98    0.05  1.0000
   8   0 -10       7     179                                                         -37   -2.98    0.05  1.0000
   8   0 -10     266     244                                                         345   -2.98    0.05  1.0000
  -8   0  11     907     239                                                        1067    3.45    0.41  1.0000
  -8   0  11     503     229                                                         623    3.45    0.41  1.0000
   8   0 -11     927     266                                                        1102    3.45   -0.41  1.0000
   8   0 -11    1124     215                                                        1316    3.45   -0.41  1.0000
  -8   0  12       0     163                                                        -342    0.43    0.23  1.0000
  -8   0  13     160     216                                                         209   -0.40   -2.39  1.0000
   9   0  10      41     208                                                        -277   -6.06   -3.69  1.0000
   9   0  10      41     172                                                        -283   -6.06   -3.69  1.0000
  -9   0  -9     123     127                                                         132   -0.20    0.42  1.0000
   9   0   9       0     184                                                        -189   -0.20   -0.42  1.0000
   9   0   9       0     182                                                          -3   -0.20   -0.42  1.0000
   9   0   9     212     197                                                         223   -0.20   -0.42  1.0000
  -9   0  -8    6835     327                                                        7279   -0.43    3.15  1.0000
  -9   0  -8    6757     450                                                        7198   -0.43    3.15  1.0000
   9   0   8    6781     458                                                        7219   -0.43   -3.15  1.0000
   9   0   8    7066     488                                                        7513   -0.43   -3.15  1.0000
   9   0   8    7724     477                                                        8191   -0.43   -3.15  1.0000
  -9   0  -7     651     193                                                         652    4.15    1.75  1.0000
  -9   0  -7     524     111                                                         523    4.15    1.75  1.0000
  -9   0  -7     732     189                                                         734    4.15    1.75  1.0000
   9   0   7     865     210                                                         869    4.15   -1.75  1.0000
   9   0   7     423     190                                                         420    4.15   -1.75  1.0000
   9   0   7     676     207                                                         677    4.15   -1.75  1.0000
  -9   0  -6    1917     221                                                        1518    3.74   11.43  1.0000
  -9   0  -6    1584     110                                                        1215    3.74   11.43  1.0000
  -9   0  -6    1348     225                                                        1002    3.74   11.43  1.0000
  -9   0  -6    1420     204                                                        1067    3.74   11.43  1.0000
   9   0   6    1548     260                                                        1187    3.74  -11.43  1.0000
   9   0   6    1622     218                                                        1254    3.74  -11.43  1.0000
   9   0   6    1440     211                                                        1089    3.74  -11.43  1.0000
  -9   0  -5     124     152                                                         213   -4.83    3.33  1.0000
  -9   0  -5      87     166                                                         161   -4.83    3.33  1.0000
  -9   0  -5      45     135                                                          95   -4.83    3.33  1.0000
   9   0   5      57     146                                                         119   -4.83   -3.33  1.0000
   9   0   5      91     187                                                         172   -4.83   -3.33  1.0000
   9   0   5     254     159                                                         389   -4.83   -3.33  1.0000
  -9   0  -4   12636     528                                                       12964    5.55   -7.33  1.0000
  -9   0  -4   12855     599                                                       13186    5.55   -7.33  1.0000
  -9   0  -4   12386     503                                                       12710    5.55   -7.33  1.0000
   9   0   4   11113     590                                                       11538    5.55    7.33  1.0000
   9   0   4   11788     501                                                       12227    5.55    7.33  1.0000
   9   0   4   12794     531                                                       13254    5.55    7.33  1.0000
  -9   0  -3     372     153                                                         165   -0.63    8.81  1.0000
  -9   0  -3     119     119                                                          14   -0.63    8.81  1.0000
  -9   0  -3     117     103                                                          13   -0.63    8.81  1.0000
   9   0   3     250     109                                                          82   -0.63   -8.81  1.0000
   9   0   3     359     170                                                         153   -0.63   -8.81  1.0000
   9   0   3     159     130                                                          31   -0.63   -8.81  1.0000
  -9   0  -2     688     164                                                         925  -20.69  -12.46  1.0000
  -9   0  -2     643     131                                                         850  -20.69  -12.46  1.0000
   9   0   2     614     194                                                         781  -20.69   12.46  1.0000
   9   0   2     663     180                                                         863  -20.69   12.46  1.0000
   9   0   2     489     150                                                         556  -20.69   12.46  1.0000
   9   0   2     734     135                                                         977  -20.69   12.46  1.0000
  -9   0  -1      50      78                                                          21   -4.24   -3.66  1.0000
  -9   0  -1      29     107                                                           2   -4.24   -3.66  1.0000
   9   0   1      82     135                                                          49   -4.24    3.66  1.0000
   9   0   1      67      49                                                          35   -4.24    3.66  1.0000
   9   0   1     186      83                                                         147   -4.24    3.66  1.0000
   9   0   1     276     127                                                         234   -4.24    3.66  1.0000
   9   0   1      39     139                                                          10   -4.24    3.66  1.0000
  -9   0   0   25152     690                                                       21900  -11.74   -0.45  1.0000
  -9   0   0   24649     592                                                       21431  -11.74   -0.45  1.0000
   9   0   0   24385     686                                                       21195  -11.74    0.45  1.0000
   9   0   0   24171     804                                                       20996  -11.74    0.45  1.0000
   9   0   0   25405     765                                                       22147  -11.74    0.45  1.0000
   9   0   0   24930     620                                                       21704  -11.74    0.45  1.0000
  -9   0   1     161     135                                                         124    4.60   -3.88  1.0000
  -9   0   1     118     110                                                          82    4.60   -3.88  1.0000
   9   0  -1      29     132                                                          -2    4.60    3.88  1.0000
   9   0  -1      29      83                                                         -69    4.60    3.88  1.0000
  -9   0   2     805     154                                                        1031  -19.46   11.08  1.0000
  -9   0   2     605     177                                                         731  -19.46   11.08  1.0000
   9   0  -2     745     146                                                         961  -19.46  -11.08  1.0000
   9   0  -2     594     178                                                         730  -19.46  -11.08  1.0000
  -9   0   3     467     140                                                         217    0.25    9.00  1.0000
  -9   0   3      66     104                                                          -4    0.25    9.00  1.0000
   9   0  -3      66     119                                                         -89    0.25   -9.00  1.0000
   9   0  -3     229     146                                                          65    0.25   -9.00  1.0000
   9   0  -3     222     113                                                          61    0.25   -9.00  1.0000
  -9   0   4   12356     566                                                       12857    5.78    7.26  1.0000
   9   0  -4   12745     563                                                       13124    5.78   -7.26  1.0000
   9   0  -4   12698     574                                                       13077    5.78   -7.26  1.0000
   9   0  -4   12443     516                                                       12817    5.78   -7.26  1.0000
  -9   0   5      66     150                                                         138    4.90    2.74  1.0000
  -9   0   5     110      74                                                         203    4.90    2.74  1.0000
   9   0  -5     302     178                                                         447    4.90   -2.74  1.0000
   9   0  -5      33     139                                                          80    4.90   -2.74  1.0000
   9   0  -5     104     150                                                         189    4.90   -2.74  1.0000
  -9   0   6    2022     147                                                        1633    4.30  -11.88  1.0000
  -9   0   6    1762     236                                                        1393    4.30  -11.88  1.0000
   9   0  -6    1766     250                                                        1391    4.30   11.88  1.0000
   9   0  -6    1570     222                                                        1212    4.30   11.88  1.0000
   9   0  -6    1678     220                                                        1311    4.30   11.88  1.0000
  -9   0   7     506     193                                                         504   -4.39    1.81  1.0000
  -9   0   7     554     129                                                         553   -4.39    1.81  1.0000
   9   0  -7     594     193                                                         594   -4.39   -1.81  1.0000
   9   0  -7     282     175                                                         276   -4.39   -1.81  1.0000
   9   0  -7     473     114                                                         471   -4.39   -1.81  1.0000
   9   0  -7     158     199                                                         149   -4.39   -1.81  1.0000
  -9   0   8    7265     368                                                        7817   -1.13   -3.98  1.0000
   9   0  -8    8732     538                                                        9344   -1.13    3.98  1.0000
   9   0  -8    7029     466                                                        7579   -1.13    3.98  1.0000
   9   0  -8    7120     355                                                        7673   -1.13    3.98  1.0000
  -9   0   9       0     131                                                        -118    0.24    0.59  1.0000
   9   0  -9      33     170                                                          39    0.24   -0.59  1.0000
   9   0  -9      35     119                                                          42    0.24   -0.59  1.0000
   9   0  -9     132     218                                                         145    0.24   -0.59  1.0000
  -9   0  10      27     155                                                         -80   -5.72    0.83  1.0000
   9   0 -10      23     237                                                          76   -5.72   -0.83  1.0000
   9   0 -10      27     162                                                        -152   -5.72   -0.83  1.0000
   9   0 -11      12     183                                                         -62    2.11   -3.19  1.0000
  -9   0  12     426     215                                                         290    0.05    4.00  1.0000
  10   0  10     160     232                                                         210    1.81    1.05  1.0000
  10   0   9     559     255                                                         643   -3.56   -2.96  1.0000
  10   0   9     708     250                                                         804   -3.56   -2.96  1.0000
  10   0   8    2634     334                                                        2898   -6.81   -0.22  1.0000
  10   0   8    2465     328                                                        2720   -6.81   -0.22  1.0000
  10   0   8    2078     315                                                        2310   -6.81   -0.22  1.0000
 -10   0  -7   12861     392                                                       12637   10.84    1.86  1.0000
 -10   0  -7   12037     568                                                       11817   10.84    1.86  1.0000
  10   0   7   12076     584                                                       11853   10.84   -1.86  1.0000
  10   0   7   13143     603                                                       12915   10.84   -1.86  1.0000
 -10   0  -6    3204     318                                                        3239    4.25    4.92  1.0000
 -10   0  -6    3125     296                                                        3159    4.25    4.92  1.0000
  10   0   6    3334     323                                                        3377    4.25   -4.92  1.0000
  10   0   6    3308     317                                                        3350    4.25   -4.92  1.0000
  10   0   6    2614     351                                                        2648    4.25   -4.92  1.0000
 -10   0  -5    7933     429                                                        7993    0.17    7.99  1.0000
 -10   0  -5    7327     390                                                        7382    0.17    7.99  1.0000
 -10   0  -5    8073     488                                                        8134    0.17    7.99  1.0000
  10   0   5    7287     412                                                        7455    0.17   -7.99  1.0000
  10   0   5    7331     407                                                        7500    0.17   -7.99  1.0000
  10   0   5    6218     468                                                        6369    0.17   -7.99  1.0000
 -10   0  -4    9403     451                                                        9138   -3.65    8.64  1.0000
 -10   0  -4   10652     533                                                       10375   -3.65    8.64  1.0000
 -10   0  -4    9131     416                                                        8869   -3.65    8.64  1.0000
  10   0   4   10626     441                                                       10479   -3.65   -8.64  1.0000
  10   0   4    9447     528                                                        9304   -3.65   -8.64  1.0000
  10   0   4    9364     458                                                        9222   -3.65   -8.64  1.0000
 -10   0  -3    9400     431                                                       10910   -0.18    8.55  1.0000
 -10   0  -3    9674     486                                                       11205   -0.18    8.55  1.0000
  10   0   3    9106     557                                                       10588   -0.18   -8.55  1.0000
  10   0   3   10097     531                                                       11655   -0.18   -8.55  1.0000
  10   0   3    9134     476                                                       10618   -0.18   -8.55  1.0000
  10   0   3    9101     432                                                       10583   -0.18   -8.55  1.0000
 -10   0  -2    2361     259                                                        2933   -2.91   -7.05  1.0000
 -10   0  -2    2541     204                                                        3133   -2.91   -7.05  1.0000
  10   0   2    2251     206                                                        2808   -2.91    7.05  1.0000
  10   0   2    2363     296                                                        2934   -2.91    7.05  1.0000
  10   0   2    2612     323                                                        3212   -2.91    7.05  1.0000
  10   0   2    2180     246                                                        2729   -2.91    7.05  1.0000
 -10   0  -1   12006     438                                                       10282   10.59   -0.16  1.0000
 -10   0  -1   11727     350                                                       10024   10.59   -0.16  1.0000
  10   0   1   11071     507                                                        9478   10.59    0.16  1.0000
  10   0   1   11852     433                                                       10203   10.59    0.16  1.0000
  10   0   1   12830     500                                                       11113   10.59    0.16  1.0000
 -10   0   0    5291     279                                                        4494    6.50   -1.77  1.0000
 -10   0   0    5506     177                                                        4693    6.50   -1.77  1.0000
  10   0   0    5217     346                                                        4391    6.50    1.77  1.0000
  10   0   0    5644     333                                                        4784    6.50    1.77  1.0000
  10   0   0    5516     208                                                        4666    6.50    1.77  1.0000
 -10   0   1   12460     504                                                       10848  -10.36    0.24  1.0000
 -10   0   1   12441     430                                                       10830  -10.36    0.24  1.0000
  10   0  -1   12127     383                                                       10471  -10.36   -0.24  1.0000
  10   0  -1   11589     511                                                        9971  -10.36   -0.24  1.0000
  10   0  -1   12612     505                                                       10922  -10.36   -0.24  1.0000
 -10   0   2    2071     276                                                        2594   -2.84    6.90  1.0000
 -10   0   2    1995     226                                                        2508   -2.84    6.90  1.0000
  10   0  -2    2326     286                                                        2880   -2.84   -6.90  1.0000
  10   0  -2    2347     213                                                        2904   -2.84   -6.90  1.0000
 -10   0   3    9642     540                                                       11197   -0.03    8.67  1.0000
 -10   0   3    9675     453                                                       11232   -0.03    8.67  1.0000
  10   0  -3   10225     469                                                       11829   -0.03   -8.67  1.0000
  10   0  -3   10411     550                                                       12029   -0.03   -8.67  1.0000
  10   0  -3   10021     536                                                       11610   -0.03   -8.67  1.0000
 -10   0   4   10358     503                                                       10179   -3.18   -8.08  1.0000
 -10   0   4   10004     413                                                        9827   -3.18   -8.08  1.0000
  10   0  -4    9823     484                                                        9532   -3.18    8.08  1.0000
  10   0  -4    9813     494                                                        9523   -3.18    8.08  1.0000
  10   0  -4    9023     425                                                        8742   -3.18    8.08  1.0000
 -10   0   5    7299     443                                                        7410   -0.46    7.59  1.0000
  10   0  -5    7971     418                                                        7977   -0.46   -7.59  1.0000
  10   0  -5    8299     473                                                        8306   -0.46   -7.59  1.0000
  10   0  -5    7876     448                                                        7882   -0.46   -7.59  1.0000
 -10   0   6    3223     337                                                        3266    4.17   -4.87  1.0000
 -10   0   6    3977     186                                                        4029    4.17   -4.87  1.0000
  10   0  -6    2649     310                                                        2679    4.17    4.87  1.0000
  10   0  -6    3301     357                                                        3338    4.17    4.87  1.0000
  10   0  -6    3042     307                                                        3077    4.17    4.87  1.0000
 -10   0   7   13263     446                                                       13063  -10.72    1.97  1.0000
  10   0  -7   13427     644                                                       13229  -10.72   -1.97  1.0000
  10   0  -7   12725     592                                                       12530  -10.72   -1.97  1.0000
  10   0  -7   11737     592                                                       11546  -10.72   -1.97  1.0000
 -10   0   8    2409     223                                                        2629   -5.98   -0.16  1.0000
  10   0  -8    2625     206                                                        2850   -5.98    0.16  1.0000
  10   0  -8    2880     339                                                        3116   -5.98    0.16  1.0000
  10   0  -8    2727     367                                                        2956   -5.98    0.16  1.0000
  10   0  -9     651     273                                                         726    3.74   -2.76  1.0000
  10   0  -9     680     234                                                         757    3.74   -2.76  1.0000
  10   0 -10     102     195                                                         159    1.33   -2.51  1.0000
  11   0   9       4     199                                                        -115   -2.10    0.71  1.0000
  11   0   8    1313     273                                                        1283   -1.94   -1.21  1.0000
  11   0   8    1785     296                                                        1750   -1.94   -1.21  1.0000
 -11   0  -7    4801     368                                                        4957    2.04   -0.41  1.0000
  11   0   7    4803     393                                                        4959    2.04    0.41  1.0000
  11   0   7    4419     467                                                        4568    2.04    0.41  1.0000
  11   0   7    4059     390                                                        4202    2.04    0.41  1.0000
 -11   0  -6      47     122                                                        -193   -1.17   -7.47  1.0000
 -11   0  -6      47     157                                                          -7   -1.17   -7.47  1.0000
  11   0   6      47     194                                                        -183   -1.17    7.47  1.0000
  11   0   6      42     168                                                         174   -1.17    7.47  1.0000
  11   0   6      15     173                                                         112   -1.17    7.47  1.0000
 -11   0  -5     989     221                                                        1080    1.51    1.68  1.0000
 -11   0  -5    1109     200                                                        1205    1.51    1.68  1.0000
  11   0   5     913     251                                                         990    1.51   -1.68  1.0000
  11   0   5    1385     230                                                        1480    1.51   -1.68  1.0000
  11   0   5    1319     221                                                        1412    1.51   -1.68  1.0000
 -11   0  -4    1865     235                                                        1617    6.20   -2.06  1.0000
 -11   0  -4    2207     213                                                        1938    6.20   -2.06  1.0000
  11   0   4    2595     235                                                        2255    6.20    2.06  1.0000
  11   0   4    2285     246                                                        1965    6.20    2.06  1.0000
  11   0   4    2286     304                                                        1966    6.20    2.06  1.0000
 -11   0  -3     515     172                                                         629   -9.72   -1.00  1.0000
 -11   0  -3     702     147                                                         847   -9.72   -1.00  1.0000
  11   0   3     557     195                                                         695   -9.72    1.00  1.0000
  11   0   3     647     180                                                         801   -9.72    1.00  1.0000
  11   0   3     830     241                                                        1013   -9.72    1.00  1.0000
  11   0   3     656     151                                                         811   -9.72    1.00  1.0000
 -11   0  -2     195     106                                                         260   -6.95  -13.27  1.0000
 -11   0  -2     244     143                                                         348   -6.95  -13.27  1.0000
  11   0   2     179     177                                                         205   -6.95   13.27  1.0000
  11   0   2     183     148                                                         -42   -6.95   13.27  1.0000
  11   0   2     170     143                                                         186   -6.95   13.27  1.0000
  11   0   2     321     116                                                         446   -6.95   13.27  1.0000
 -11   0  -1    4593     293                                                        4190   -1.61    4.39  1.0000
 -11   0  -1    4076     195                                                        3696   -1.61    4.39  1.0000
  11   0   1    4112     276                                                        3711   -1.61   -4.39  1.0000
  11   0   1    5274     341                                                        4819   -1.61   -4.39  1.0000
  11   0   1    4144     356                                                        3741   -1.61   -4.39  1.0000
 -11   0   0    3916     278                                                        3803    0.99    0.37  1.0000
 -11   0   0    3940     151                                                        3827    0.99    0.37  1.0000
  11   0   0    4096     372                                                        3986    0.99   -0.37  1.0000
  11   0   0    4136     196                                                        4025    0.99   -0.37  1.0000
  11   0   0    3312     318                                                        3213    0.99   -0.37  1.0000
 -11   0   1    4490     269                                                        4092    1.39    4.41  1.0000
  11   0  -1    4828     338                                                        4439    1.39   -4.41  1.0000
  11   0  -1    4165     223                                                        3803    1.39   -4.41  1.0000
  11   0  -1    4605     379                                                        4225    1.39   -4.41  1.0000
 -11   0   2     222     128                                                         299   -7.34   13.64  1.0000
 -11   0   2     135     145                                                          81   -7.34   13.64  1.0000
  11   0  -2     197     166                                                         277   -7.34  -13.64  1.0000
  11   0  -2     202     118                                                         288   -7.34  -13.64  1.0000
 -11   0   3     545     155                                                         688   10.62   -0.80  1.0000
 -11   0   3     392     191                                                         501   10.62   -0.80  1.0000
  11   0  -3     636     164                                                         777   10.62    0.80  1.0000
  11   0  -3     408     192                                                         504   10.62    0.80  1.0000
  11   0  -3     893     220                                                        1076   10.62    0.80  1.0000
 -11   0   4    2126     263                                                        1833    5.96    2.08  1.0000
 -11   0   4    2403     219                                                        2092    5.96    2.08  1.0000
  11   0  -4    2397     243                                                        2133    5.96   -2.08  1.0000
  11   0  -4    2275     277                                                        2018    5.96   -2.08  1.0000
  11   0  -4    2043     258                                                        1798    5.96   -2.08  1.0000
 -11   0   5    1165     190                                                        1247   -1.34    0.43  1.0000
  11   0  -5    1226     212                                                        1313   -1.34   -0.43  1.0000
  11   0  -5    1032     244                                                        1112   -1.34   -0.43  1.0000
  11   0  -5    1224     245                                                        1311   -1.34   -0.43  1.0000
  11   0  -6      47     183                                                        -102   -1.26   -7.45  1.0000
  11   0  -6      40     166                                                         171   -1.26   -7.45  1.0000
  11   0  -6      47     145                                                        -130   -1.26   -7.45  1.0000
  11   0  -7    4841     387                                                        4963   -1.77    0.24  1.0000
  11   0  -7    4518     433                                                        4636   -1.77    0.24  1.0000
  11   0  -7    4902     402                                                        5025   -1.77    0.24  1.0000
  11   0  -8    1574     301                                                        1582   -2.77    0.91  1.0000
  11   0  -8    1674     286                                                        1683   -2.77    0.91  1.0000
  11   0  -9     483     221                                                         398    2.06    0.85  1.0000
  12   0   9       2     199                                                         -11    0.42   -1.30  1.0000
  12   0   8     153     206                                                         163    2.60   -0.57  1.0000
  12   0   8      20     186                                                          20    2.60   -0.57  1.0000
 -12   0  -7      15     140                                                        -135   -3.64   -2.14  1.0000
  12   0   7     193     196                                                         195   -3.64    2.14  1.0000
  12   0   7      30     178                                                          21   -3.64    2.14  1.0000
  12   0   7      15     210                                                        -177   -3.64    2.14  1.0000
 -12   0  -6     542     177                                                         599   -2.55   -4.55  1.0000
  12   0   6     142     187                                                         164   -2.55    4.55  1.0000
  12   0   6     408     209                                                         460   -2.55    4.55  1.0000
  12   0   6     407     241                                                         458   -2.55    4.55  1.0000
 -12   0  -5      53     131                                                          60   -2.21    3.92  1.0000
 -12   0  -5      17     148                                                        -162   -2.21    3.92  1.0000
  12   0   5     324     184                                                         392   -2.21   -3.92  1.0000
  12   0   5     177     222                                                         224   -2.21   -3.92  1.0000
  12   0   5     209     168                                                         262   -2.21   -3.92  1.0000
 -12   0  -4     489     193                                                         627    9.50   -8.14  1.0000
 -12   0  -4     291     142                                                         367    9.50   -8.14  1.0000
  12   0   4     263     153                                                         309    9.50    8.14  1.0000
  12   0   4     193     179                                                         207    9.50    8.14  1.0000
  12   0   4     506     186                                                         625    9.50    8.14  1.0000
  12   0   4     186     207                                                         196    9.50    8.14  1.0000
 -12   0  -3     108     156                                                         184    1.27   -4.18  1.0000
 -12   0  -3      16     104                                                         -86    1.27   -4.18  1.0000
  12   0   3      29     190                                                          73    1.27    4.18  1.0000
  12   0   3      16     137                                                          -2    1.27    4.18  1.0000
  12   0   3     193     177                                                         299    1.27    4.18  1.0000
  12   0   3      84     131                                                         156    1.27    4.18  1.0000
 -12   0  -2      99      95                                                          63   -0.61   -3.41  1.0000
 -12   0  -2      10     135                                                         -82   -0.61   -3.41  1.0000
  12   0   2      10     174                                                         -77   -0.61    3.41  1.0000
  12   0   2     164     170                                                         123   -0.61    3.41  1.0000
  12   0   2      10     132                                                        -141   -0.61    3.41  1.0000
 -12   0  -1     346     159                                                         439    3.44    7.57  1.0000
 -12   0  -1     331      89                                                         420    3.44    7.57  1.0000
  12   0   1     212     194                                                         286    3.44   -7.57  1.0000
  12   0   1     226     158                                                         304    3.44   -7.57  1.0000
  12   0   1     353     186                                                         463    3.44   -7.57  1.0000
 -12   0   0     520     149                                                         381   -3.64    0.19  1.0000
  12   0   0     414     185                                                         291   -3.64   -0.19  1.0000
  12   0   0     244      85                                                         152   -3.64   -0.19  1.0000
  12   0   0     412     173                                                         290   -3.64   -0.19  1.0000
 -12   0   1     139     137                                                         170   -2.86    6.03  1.0000
  12   0  -1     274     113                                                         319   -2.86   -6.03  1.0000
  12   0  -1     552     215                                                         630   -2.86   -6.03  1.0000
  12   0  -1     427     187                                                         492   -2.86   -6.03  1.0000
 -12   0   2     347     182                                                         296   -0.48    3.07  1.0000
 -12   0   2      30     124                                                          13   -0.48    3.07  1.0000
  12   0  -2       8     158                                                         -12   -0.48   -3.07  1.0000
  12   0  -2     122     110                                                          86   -0.48   -3.07  1.0000
 -12   0   3     106     130                                                         171   -0.78   -3.80  1.0000
  12   0  -3      22     156                                                          50   -0.78    3.80  1.0000
  12   0  -3      12     162                                                         -12   -0.78    3.80  1.0000
  12   0  -3      51     138                                                          93   -0.78    3.80  1.0000
 -12   0   4     342     155                                                         404    9.30    7.78  1.0000
  12   0  -4     416     193                                                         521    9.30   -7.78  1.0000
  12   0  -4     295     160                                                         363    9.30   -7.78  1.0000
  12   0  -4     210     189                                                         244    9.30   -7.78  1.0000
 -12   0   5     189     145                                                         243    2.31    4.23  1.0000
  12   0  -5     180     162                                                         210    2.31   -4.23  1.0000
  12   0  -5      19     139                                                        -392    2.31   -4.23  1.0000
  12   0  -5     209     192                                                         243    2.31   -4.23  1.0000
 -12   0   6     303     163                                                         344   -2.28    4.28  1.0000
  12   0  -6      68     196                                                          76   -2.28   -4.28  1.0000
  12   0  -6     392     192                                                         437   -2.28   -4.28  1.0000
  12   0  -6     611     206                                                         671   -2.28   -4.28  1.0000
  12   0  -7     341     200                                                         352    4.25    2.53  1.0000
  12   0  -7      20     184                                                        -262    4.25    2.53  1.0000
  12   0  -8      87     182                                                          96    0.26    0.69  1.0000
  13   0   9     720     249                                                         528   -7.32   -5.26  1.0000
  13   0   8       2     176                                                        -221    0.61   -1.38  1.0000
  13   0   7     344     199                                                         305    4.21   -2.33  1.0000
  13   0   7     245     210                                                         210    4.21   -2.33  1.0000
 -13   0  -6      71     137                                                          33    0.14   -3.26  1.0000
  13   0   6     107     168                                                          62    0.14    3.26  1.0000
  13   0   6       9     167                                                        -126    0.14    3.26  1.0000
  13   0   6       9     211                                                        -116    0.14    3.26  1.0000
 -13   0  -5    2404     255                                                        2436    0.32   -1.53  1.0000
  13   0   5    2154     347                                                        2202    0.32    1.53  1.0000
  13   0   5    2449     309                                                        2501    0.32    1.53  1.0000
  13   0   5    2280     274                                                        2330    0.32    1.53  1.0000
  13   0   5    2960     359                                                        3017    0.32    1.53  1.0000
 -13   0  -4     184     130                                                         166   -1.35    2.54  1.0000
 -13   0  -4      55     168                                                          43   -1.35    2.54  1.0000
  13   0   4     268     228                                                         265   -1.35   -2.54  1.0000
  13   0   4      63     144                                                          58   -1.35   -2.54  1.0000
  13   0   4     159     184                                                         155   -1.35   -2.54  1.0000
  13   0   4     319     179                                                         317   -1.35   -2.54  1.0000
 -13   0  -3    2964     311                                                        2942   -4.32    1.01  1.0000
 -13   0  -3    2951     238                                                        2929   -4.32    1.01  1.0000
  13   0   3    2851     374                                                        2840   -4.32   -1.01  1.0000
  13   0   3    2767     306                                                        2756   -4.32   -1.01  1.0000
  13   0   3    3135     250                                                        3124   -4.32   -1.01  1.0000
  13   0   3    3072     352                                                        3061   -4.32   -1.01  1.0000
 -13   0  -2     305     100                                                         277   -0.59    2.23  1.0000
 -13   0  -2       4     149                                                         -14   -0.59    2.23  1.0000
  13   0   2     140     173                                                         118   -0.59   -2.23  1.0000
  13   0   2     104     160                                                          84   -0.59   -2.23  1.0000
  13   0   2     400     208                                                         364   -0.59   -2.23  1.0000
 -13   0  -1     755     105                                                         784    0.68   14.85  1.0000
 -13   0  -1     700     183                                                         720    0.68   14.85  1.0000
  13   0   1     985     228                                                         883    0.68  -14.85  1.0000
  13   0   1     800     195                                                         688    0.68  -14.85  1.0000
  13   0   1     570     214                                                         445    0.68  -14.85  1.0000
 -13   0   0    1161     192                                                         950    3.61    0.00  1.0000
  13   0   0    1022     110                                                         824    3.61    0.00  1.0000
  13   0   0    1104     244                                                         898    3.61    0.00  1.0000
  13   0   0     906     221                                                         721    3.61    0.00  1.0000
 -13   0   1     851     184                                                         742   -0.69   14.56  1.0000
  13   0  -1     964     233                                                        1018   -0.69  -14.56  1.0000
  13   0  -1     864     249                                                         905   -0.69  -14.56  1.0000
  13   0  -1     675     130                                                         689   -0.69  -14.56  1.0000
 -13   0   2       7     132                                                           1   -0.12   -2.59  1.0000
  13   0  -2       5     178                                                         -46   -0.12    2.59  1.0000
  13   0  -2      90     171                                                          80   -0.12    2.59  1.0000
  13   0  -2     110     122                                                         100   -0.12    2.59  1.0000
 -13   0   3    2986     275                                                        2958    4.45    1.22  1.0000
  13   0  -3    3008     342                                                        2969    4.45   -1.22  1.0000
  13   0  -3    2937     258                                                        2898    4.45   -1.22  1.0000
  13   0  -3    3256     358                                                        3216    4.45   -1.22  1.0000
 -13   0   4      19     130                                                          10   -1.70   -3.27  1.0000
  13   0  -4     363     162                                                         339   -1.70    3.27  1.0000
  13   0  -4     294     188                                                         271   -1.70    3.27  1.0000
  13   0  -4      11     174                                                        -145   -1.70    3.27  1.0000
 -13   0   5    2877     276                                                        2961   -0.67   -1.18  1.0000
  13   0  -5    2441     341                                                        2504   -0.67    1.18  1.0000
  13   0  -5    2913     352                                                        2982   -0.67    1.18  1.0000
  13   0  -5    2538     291                                                        2602   -0.67    1.18  1.0000
 -13   0   6       9     140                                                         -78   -0.04    3.28  1.0000
  13   0  -6     316     187                                                         234   -0.04   -3.28  1.0000
  13   0  -6       9     151                                                         -71   -0.04   -3.28  1.0000
  13   0  -6       9     188                                                        -126   -0.04   -3.28  1.0000
  14   0   8     920     266                                                         955   -0.77   -1.28  1.0000
  14   0   7     148     189                                                         112   -1.95   -1.79  1.0000
  14   0   6     131     202                                                         200    2.85   -2.73  1.0000
  14   0   6      13     167                                                        -157    2.85   -2.73  1.0000
  14   0   5     180     233                                                         221   -0.24   -2.28  1.0000
  14   0   5     520     191                                                         591   -0.24   -2.28  1.0000
  14   0   5     340     206                                                         397   -0.24   -2.28  1.0000
  14   0   4    4100     376                                                        4228    2.15    1.40  1.0000
  14   0   4    3597     433                                                        3717    2.15    1.40  1.0000
  14   0   4    3494     302                                                        3612    2.15    1.40  1.0000
  14   0   4    3413     395                                                        3530    2.15    1.40  1.0000
 -14   0  -3     397     202                                                         530    2.14    3.73  1.0000
  14   0   3      47     187                                                          94    2.14   -3.73  1.0000
  14   0   3      94     179                                                         160    2.14   -3.73  1.0000
  14   0   3       5     210                                                          12    2.14   -3.73  1.0000
 -14   0  -2     128     172                                                         207    0.75   -3.33  1.0000
  14   0   2     211     178                                                         310    0.75    3.33  1.0000
  14   0   2     331     213                                                         453    0.75    3.33  1.0000
  14   0   2     318     226                                                         437    0.75    3.33  1.0000
 -14   0  -1     204     174                                                         328    4.31    0.99  1.0000
  14   0   1      57     186                                                         126    4.31   -0.99  1.0000
  14   0   1     347     237                                                         501    4.31   -0.99  1.0000
 -14   0   0    2705     281                                                        2634   -0.75   -0.15  1.0000
  14   0   0    2586     353                                                        2519   -0.75    0.15  1.0000
  14   0   0    2372     330                                                        2308   -0.75    0.15  1.0000
 -14   0   1     461     178                                                         635   -4.30    1.59  1.0000
  14   0  -1     552     222                                                         748   -4.30   -1.59  1.0000
  14   0  -1      15     198                                                          56   -4.30   -1.59  1.0000
 -14   0   2       0     139                                                          11    0.73    3.35  1.0000
  14   0  -2      18     127                                                          54    0.73   -3.35  1.0000
  14   0  -2     268     224                                                         379    0.73   -3.35  1.0000
  14   0  -2     136     194                                                         218    0.73   -3.35  1.0000
 -14   0   3      15     140                                                         -24   -2.67    3.34  1.0000
  14   0  -3      63     172                                                         110   -2.67   -3.34  1.0000
  14   0  -3      15     132                                                         -10   -2.67   -3.34  1.0000
  14   0  -3      19     194                                                          43   -2.67   -3.34  1.0000
 -14   0   4    3499     312                                                        3630    1.90    0.77  1.0000
  14   0  -4    4207     422                                                        4333    1.90   -0.77  1.0000
  14   0  -4    3459     308                                                        3573    1.90   -0.77  1.0000
  14   0  -4    3928     418                                                        4049    1.90   -0.77  1.0000
  14   0  -5     411     183                                                         462    0.18   -1.88  1.0000
  14   0  -6      60     172                                                         105    2.89    2.70  1.0000
  15   0   5      47     195                                                         -35   -4.18   -6.36  1.0000
  15   0   4      36     183                                                          69   -2.00    2.13  1.0000
  15   0   3     166     227                                                         148    0.23    0.85  1.0000
  15   0   3     640     219                                                         603    0.23    0.85  1.0000
  15   0   2     309     196                                                         387    2.07   -2.76  1.0000
  15   0   2     653     266                                                         767    2.07   -2.76  1.0000
 -15   0  -1     133     161                                                         131    7.19    0.72  1.0000
  15   0   1      43     213                                                          14    7.19   -0.72  1.0000
  15   0   1      69     192                                                          52    7.19   -0.72  1.0000
 -15   0   0     280     175                                                         269   -0.34   -0.14  1.0000
  15   0   0      93     213                                                          88   -0.34    0.14  1.0000
  15   0   0       0     176                                                        -239   -0.34    0.14  1.0000
 -15   0   1      35     140                                                        -194   -6.47    0.81  1.0000
  15   0  -1      35     175                                                        -270   -6.47   -0.81  1.0000
  15   0  -1     147     195                                                         142   -6.47   -0.81  1.0000
 -15   0   2     359     181                                                         440    2.33   -2.73  1.0000
  15   0  -2     155     223                                                         207    2.33    2.73  1.0000
  15   0  -3     286     228                                                         259   -0.77    1.05  1.0000
  16   0   4    2479     326                                                        2251   -2.63    0.60  1.0000
  16   0   3      37     196                                                          50   -3.48   -0.65  1.0000
  17   0   3    1215     284                                                        1367   -0.33   -2.99  1.0000
  17   1   3     267     223                                                         216    1.18   -1.43  1.0000
  16   1   3      19     190                                                         -60    0.56   -4.75  1.0000
  16   1   4      27     202                                                           6   -2.54    1.92  1.0000
  15   1  -2     645     262                                                         689    2.69    0.63  1.0000
  15   1  -1    2253     338                                                        2024    0.99   -2.93  1.0000
  15   1   0     312     245                                                         486   -4.88   -0.23  1.0000
 -15  -1   0     629     206                                                         865   -4.88    0.23  1.0000
  15   1   1    2374     356                                                        2122   -1.39   -2.72  1.0000
 -15  -1  -1    2200     269                                                        1961   -1.39    2.72  1.0000
  15   1   2     344     197                                                         377    2.68   -0.57  1.0000
  15   1   3     754     237                                                         878   -1.15    2.17  1.0000
  15   1   4    1589     292                                                        1658   -2.37   -3.26  1.0000
  15   1   5     235     210                                                          91   -7.69   -3.57  1.0000
  14   1  -3       5     188                                                        -101   -1.57    1.94  1.0000
  14   1  -3     202     191                                                         237   -1.57    1.94  1.0000
  14   1  -3       5     183                                                         -23   -1.57    1.94  1.0000
  14   1  -2       5     188                                                         -10    1.43   -2.10  1.0000
  14   1  -2     209     215                                                         148    1.43   -2.10  1.0000
  14   1  -2       5     159                                                        -258    1.43   -2.10  1.0000
 -14  -1   2      33     140                                                          12    1.43    2.10  1.0000
  14   1  -1     747     231                                                         728   -0.42   -0.02  1.0000
  14   1  -1    1311     282                                                        1285   -0.42   -0.02  1.0000
 -14  -1   1    1049     203                                                        1027   -0.42    0.02  1.0000
  14   1   0    3551     386                                                        3709   -1.47    0.42  1.0000
  14   1   0    3280     410                                                        3432   -1.47    0.42  1.0000
 -14  -1   0    4168     327                                                        4344   -1.47   -0.42  1.0000
  14   1   1    1393     269                                                        1361    0.38    0.35  1.0000
  14   1   1    1080     287                                                        1052    0.38    0.35  1.0000
 -14  -1  -1    1485     236                                                        1453    0.38   -0.35  1.0000
  14   1   2     208     191                                                         155    2.51    1.44  1.0000
  14   1   2      12     159                                                           1    2.51    1.44  1.0000
  14   1   2     289     212                                                         226    2.51    1.44  1.0000
 -14  -1  -2       7     158                                                         -41    2.51   -1.44  1.0000
  14   1   3     173     184                                                         206    1.24    1.81  1.0000
  14   1   3     109     231                                                         135    1.24    1.81  1.0000
  14   1   3     272     220                                                         314    1.24    1.81  1.0000
 -14  -1  -3       4     154                                                        -168    1.24   -1.81  1.0000
  14   1   4      33     215                                                          20    3.17    3.43  1.0000
  14   1   4     215     154                                                         214    3.17    3.43  1.0000
  14   1   4     103     185                                                          97    3.17    3.43  1.0000
  14   1   5     248     181                                                         334   -1.45   -4.53  1.0000
  14   1   5     128     186                                                         188   -1.45   -4.53  1.0000
  14   1   6       0     170                                                        -381    0.14   -0.23  1.0000
  14   1   6      70     179                                                          67    0.14   -0.23  1.0000
  14   1   7    1416     265                                                        1473   -1.54   -0.41  1.0000
  14   1   8     839     253                                                         828   -0.49   -0.58  1.0000
  13   1  -6     582     207                                                         553    0.02    0.95  1.0000
  13   1  -5       6     176                                                          -8   -2.45   -1.13  1.0000
  13   1  -5       6     156                                                         -30   -2.45   -1.13  1.0000
  13   1  -5       6     190                                                         -64   -2.45   -1.13  1.0000
  13   1  -4    1006     202                                                        1010    0.26   -0.64  1.0000
  13   1  -4     831     243                                                         835    0.26   -0.64  1.0000
  13   1  -4     960     239                                                         964    0.26   -0.64  1.0000
 -13  -1   4     842     170                                                         841    0.26    0.64  1.0000
  13   1  -3     332     152                                                         374    4.02   -2.97  1.0000
  13   1  -3     162     183                                                         186    4.02   -2.97  1.0000
  13   1  -3     122     188                                                         140    4.02   -2.97  1.0000
 -13  -1   3     227     147                                                         256    4.02    2.97  1.0000
  13   1  -2     686     243                                                         734   -5.26   -3.54  1.0000
  13   1  -2     204     198                                                         215   -5.26   -3.54  1.0000
  13   1  -2     563     144                                                         603   -5.26   -3.54  1.0000
 -13  -1   2     490     159                                                         525   -5.26    3.54  1.0000
  13   1  -1     287     215                                                         407   -1.05   -6.39  1.0000
  13   1  -1      95     181                                                         156   -1.05   -6.39  1.0000
  13   1  -1      38     105                                                          66   -1.05   -6.39  1.0000
 -13  -1   1      61     135                                                         112   -1.05    6.39  1.0000
  13   1   0      58      76                                                          71    0.89    0.41  1.0000
  13   1   0      24     179                                                          32    0.89    0.41  1.0000
  13   1   0     345     200                                                         375    0.89    0.41  1.0000
 -13  -1   0     430     155                                                         465    0.89   -0.41  1.0000
  13   1   1     114     182                                                         184    1.13   -6.12  1.0000
  13   1   1     155     163                                                         239    1.13   -6.12  1.0000
  13   1   1     207     208                                                         306    1.13   -6.12  1.0000
 -13  -1  -1      67     139                                                         110    1.13    6.12  1.0000
  13   1   2     554     230                                                         579   -4.87    3.58  1.0000
  13   1   2     355     202                                                         369   -4.87    3.58  1.0000
  13   1   2     508     188                                                         531   -4.87    3.58  1.0000
 -13  -1  -2     453     183                                                         473   -4.87   -3.58  1.0000
 -13  -1  -2     284     108                                                         294   -4.87   -3.58  1.0000
  13   1   3     312     203                                                         356   -4.21   -3.20  1.0000
  13   1   3     223     135                                                         257   -4.21   -3.20  1.0000
  13   1   3      23     203                                                         -89   -4.21   -3.20  1.0000
  13   1   3     223     179                                                         257   -4.21   -3.20  1.0000
 -13  -1  -3      33     116                                                          31   -4.21    3.20  1.0000
 -13  -1  -3      79     162                                                          91   -4.21    3.20  1.0000
  13   1   4     747     235                                                         751    0.09    0.49  1.0000
  13   1   4     700     176                                                         704    0.09    0.49  1.0000
  13   1   4     525     203                                                         529    0.09    0.49  1.0000
  13   1   4     420     235                                                         423    0.09    0.49  1.0000
 -13  -1  -4     462     199                                                         468    0.09   -0.49  1.0000
 -13  -1  -4     467     142                                                         473    0.09   -0.49  1.0000
  13   1   5     116     165                                                         148    2.28   -1.49  1.0000
  13   1   5     100     205                                                         129    2.28   -1.49  1.0000
  13   1   5     274     193                                                         324    2.28   -1.49  1.0000
  13   1   5     167     223                                                         205    2.28   -1.49  1.0000
 -13  -1  -5     177     139                                                         208    2.28    1.49  1.0000
  13   1   6     503     256                                                         488    0.69   -1.32  1.0000
  13   1   6     386     192                                                         372    0.69   -1.32  1.0000
  13   1   6     419     213                                                         405    0.69   -1.32  1.0000
 -13  -1  -6     194     148                                                         183    0.69    1.32  1.0000
  13   1   7       6     195                                                          -5   -1.00   -2.54  1.0000
  13   1   7     218     206                                                         151   -1.00   -2.54  1.0000
  13   1   8      62     207                                                          79    2.35   -0.69  1.0000
  13   1   9     372     250                                                         569   -7.12   -2.53  1.0000
  12   1  -7     170     210                                                         216    0.98   -1.59  1.0000
  12   1  -6     448     227                                                         434   -1.19   -3.03  1.0000
  12   1  -6     419     187                                                         405   -1.19   -3.03  1.0000
  12   1  -6     384     198                                                         371   -1.19   -3.03  1.0000
 -12  -1   6     440     154                                                         417   -1.19    3.03  1.0000
  12   1  -5    2044     295                                                        1902   -1.47    2.51  1.0000
  12   1  -5    1654     234                                                        1526   -1.47    2.51  1.0000
  12   1  -5    1748     291                                                        1617   -1.47    2.51  1.0000
 -12  -1   5    1506     200                                                        1364   -1.47   -2.51  1.0000
  12   1  -4      36     167                                                         -58   -3.60    5.60  1.0000
  12   1  -4      35     147                                                          49   -3.60    5.60  1.0000
  12   1  -4      43     173                                                          65   -3.60    5.60  1.0000
 -12  -1   4      46     122                                                          79   -3.60   -5.60  1.0000
  12   1  -3    3035     329                                                        2878   -0.22    1.65  1.0000
  12   1  -3    3641     356                                                        3469   -0.22    1.65  1.0000
  12   1  -3    3322     267                                                        3158   -0.22    1.65  1.0000
 -12  -1   3    3856     272                                                        3680   -0.22   -1.65  1.0000
  12   1  -2      27     149                                                        -119    3.84    4.26  1.0000
  12   1  -2      27     109                                                         -74    3.84    4.26  1.0000
 -12  -1   2      27     110                                                        -189    3.84   -4.26  1.0000
  12   1  -1     271     203                                                         335   -3.02   -5.14  1.0000
  12   1  -1     372     186                                                         450   -3.02   -5.14  1.0000
  12   1  -1     500     122                                                         594   -3.02   -5.14  1.0000
 -12  -1   1     567     162                                                         693   -3.02    5.14  1.0000
  12   1   0     974     112                                                        1030   -1.00    0.42  1.0000
  12   1   0     905     220                                                         959   -1.00    0.42  1.0000
  12   1   0    1051     241                                                        1110   -1.00    0.42  1.0000
 -12  -1   0    1242     198                                                        1307   -1.00   -0.42  1.0000
  12   1   1     240     164                                                         318    3.75   -5.67  1.0000
  12   1   1     520     203                                                         648    3.75   -5.67  1.0000
  12   1   1     303     209                                                         395    3.75   -5.67  1.0000
 -12  -1  -1     410     165                                                         498    3.75    5.67  1.0000
 -12  -1  -1     542      96                                                         648    3.75    5.67  1.0000
  12   1   2     105     170                                                          62    3.48   -3.67  1.0000
  12   1   2     266     189                                                         205    3.48   -3.67  1.0000
  12   1   2     187     109                                                         134    3.48   -3.67  1.0000
  12   1   2      21     139                                                         -42    3.48   -3.67  1.0000
 -12  -1  -2      72      88                                                          25    3.48    3.67  1.0000
 -12  -1  -2     211     146                                                         131    3.48    3.67  1.0000
  12   1   3    3939     257                                                        3755    0.04    1.67  1.0000
  12   1   3    4027     373                                                        3841    0.04    1.67  1.0000
  12   1   3    2720     354                                                        2567    0.04    1.67  1.0000
  12   1   3    3449     306                                                        3277    0.04    1.67  1.0000
 -12  -1  -3    3256     229                                                        3088    0.04   -1.67  1.0000
 -12  -1  -3    4049     329                                                        3862    0.04   -1.67  1.0000
  12   1   4     114     220                                                         197   -4.18   -5.68  1.0000
  12   1   4      40     143                                                          77   -4.18   -5.68  1.0000
  12   1   4      22     158                                                          12   -4.18   -5.68  1.0000
  12   1   4     118     187                                                         203   -4.18   -5.68  1.0000
 -12  -1  -4      41     145                                                         -62   -4.18    5.68  1.0000
 -12  -1  -4      41     110                                                         -99   -4.18    5.68  1.0000
  12   1   5    1744     231                                                        1596    1.32    2.92  1.0000
  12   1   5    1681     249                                                        1535    1.32    2.92  1.0000
  12   1   5    2028     326                                                        1868    1.32    2.92  1.0000
  12   1   5    1622     276                                                        1479    1.32    2.92  1.0000
 -12  -1  -5    1397     199                                                        1287    1.32   -2.92  1.0000
 -12  -1  -5    2034     275                                                        1902    1.32   -2.92  1.0000
  12   1   6     655     256                                                         624   -1.04    2.98  1.0000
  12   1   6     698     208                                                         666   -1.04    2.98  1.0000
  12   1   6     526     207                                                         497   -1.04    2.98  1.0000
 -12  -1  -6     234     157                                                         219   -1.04   -2.98  1.0000
  12   1   7      47     187                                                          70   -0.62   -1.75  1.0000
  12   1   7     347     212                                                         408   -0.62   -1.75  1.0000
  12   1   7      36     219                                                          57   -0.62   -1.75  1.0000
 -12  -1  -7      80     139                                                         110   -0.62    1.75  1.0000
  12   1   8     718     251                                                         794    5.13    2.74  1.0000
  12   1   8     325     224                                                         368    5.13    2.74  1.0000
  12   1   9     352     245                                                         648   -4.85   -8.88  1.0000
  11   1  -8    1143     257                                                        1067   -2.73   -0.53  1.0000
  11   1  -8     794     270                                                         730   -2.73   -0.53  1.0000
  11   1  -7    1387     273                                                        1402    5.88    2.42  1.0000
  11   1  -7    1509     294                                                        1526    5.88    2.42  1.0000
  11   1  -7    1050     238                                                        1059    5.88    2.42  1.0000
  11   1  -6     128     195                                                         139    1.75    0.12  1.0000
  11   1  -6       3     159                                                         -31    1.75    0.12  1.0000
  11   1  -6      36     165                                                          41    1.75    0.12  1.0000
 -11  -1   6     155     133                                                         165    1.75   -0.12  1.0000
  11   1  -5      21     137                                                        -188    4.17    2.89  1.0000
  11   1  -5      17     184                                                          75    4.17    2.89  1.0000
  11   1  -5      21     145                                                        -150    4.17    2.89  1.0000
 -11  -1   5     125     130                                                         246    4.17   -2.89  1.0000
  11   1  -4    6446     441                                                        6907    6.36   -4.85  1.0000
  11   1  -4    5897     425                                                        6336    6.36   -4.85  1.0000
  11   1  -4    6334     376                                                        6791    6.36   -4.85  1.0000
 -11  -1   4    5834     336                                                        6397    6.36    4.85  1.0000
  11   1  -3      42     143                                                         -77    6.52    2.91  1.0000
  11   1  -3      42     120                                                         -66    6.52    2.91  1.0000
  11   1  -3      30     170                                                          30    6.52    2.91  1.0000
 -11  -1   3      33     154                                                          37    6.52   -2.91  1.0000
 -11  -1   3     113     122                                                         168    6.52   -2.91  1.0000
  11   1  -2     607     212                                                         896   -1.37   -7.17  1.0000
  11   1  -2     653     154                                                         952   -1.37   -7.17  1.0000
 -11  -1   2     419     153                                                         661   -1.37    7.17  1.0000
 -11  -1   2     733     218                                                        1050   -1.37    7.17  1.0000
  11   1  -1    1413     239                                                        1475    1.13    1.01  1.0000
  11   1  -1     640     216                                                         682    1.13    1.01  1.0000
  11   1  -1     706     125                                                         750    1.13    1.01  1.0000
 -11  -1   1     555     144                                                         592    1.13   -1.01  1.0000
  11   1   0    5595     354                                                        4759   -6.42   -0.42  1.0000
  11   1   0    5661     382                                                        4820   -6.42   -0.42  1.0000
  11   1   0    5709     207                                                        4864   -6.42   -0.42  1.0000
 -11  -1   0    5533     301                                                        4710   -6.42    0.42  1.0000
  11   1   1     747     200                                                         773   -0.44   -0.35  1.0000
  11   1   1     772     173                                                         798   -0.44   -0.35  1.0000
  11   1   1     752     219                                                         778   -0.44   -0.35  1.0000
 -11  -1  -1     876     107                                                         903   -0.44    0.35  1.0000
 -11  -1  -1     642     160                                                         665   -0.44    0.35  1.0000
  11   1   2     273     208                                                         483   -1.33    7.50  1.0000
  11   1   2     480     180                                                         754   -1.33    7.50  1.0000
  11   1   2     595     135                                                         899   -1.33    7.50  1.0000
  11   1   2     348     192                                                         583   -1.33    7.50  1.0000
 -11  -1  -2     495     177                                                         773   -1.33   -7.50  1.0000
 -11  -1  -2     443     127                                                         706   -1.33   -7.50  1.0000
  11   1   3      43     180                                                         -33   -6.65    3.03  1.0000
  11   1   3      91     159                                                         138   -6.65    3.03  1.0000
  11   1   3     173     124                                                         252   -6.65    3.03  1.0000
  11   1   3      30     139                                                           8   -6.65    3.03  1.0000
 -11  -1  -3     125     117                                                         191   -6.65   -3.03  1.0000
 -11  -1  -3      59     144                                                          91   -6.65   -3.03  1.0000
  11   1   4    6133     438                                                        6714    6.52    5.22  1.0000
  11   1   4    5250     459                                                        5785    6.52    5.22  1.0000
  11   1   4    5976     388                                                        6549    6.52    5.22  1.0000
  11   1   4    5732     354                                                        6293    6.52    5.22  1.0000
 -11  -1  -4    5633     332                                                        6057    6.52   -5.22  1.0000
 -11  -1  -4    6826     405                                                        7297    6.52   -5.22  1.0000
  11   1   5     187     211                                                         334   -3.91    3.43  1.0000
  11   1   5      22     150                                                         -66   -3.91    3.43  1.0000
  11   1   5      93     160                                                         203   -3.91    3.43  1.0000
 -11  -1  -5     120     168                                                         241   -3.91   -3.43  1.0000
 -11  -1  -5       1     131                                                          24   -3.91   -3.43  1.0000
  11   1   6       3     161                                                         -89    1.73    0.26  1.0000
  11   1   6     160     179                                                         178    1.73    0.26  1.0000
  11   1   6     172     216                                                         191    1.73    0.26  1.0000
 -11  -1  -6     139     142                                                         158    1.73   -0.26  1.0000
  11   1   7    1581     269                                                        1586   -5.66    2.51  1.0000
  11   1   7    1425     308                                                        1428   -5.66    2.51  1.0000
  11   1   7    1066     250                                                        1064   -5.66    2.51  1.0000
 -11  -1  -7    1179     228                                                        1179   -5.66   -2.51  1.0000
  11   1   8    1105     263                                                        1046   -1.95    0.36  1.0000
  11   1   8     786     239                                                         736   -1.95    0.36  1.0000
  11   1   9     422     235                                                         421   -0.77   -1.84  1.0000
  10   1  -9      58     191                                                          69    3.05   -0.94  1.0000
  10   1  -8    1696     306                                                        1544   -4.28   -1.54  1.0000
  10   1  -8    1942     290                                                        1780   -4.28   -1.54  1.0000
  10   1  -7     305     192                                                         366   -8.59   -0.96  1.0000
  10   1  -7     281     222                                                         337   -8.59   -0.96  1.0000
  10   1  -7      92     173                                                          93   -8.59   -0.96  1.0000
  10   1  -6     250     194                                                         439    4.98   -2.75  1.0000
  10   1  -6      89     197                                                         212    4.98   -2.75  1.0000
  10   1  -6     229     182                                                         411    4.98   -2.75  1.0000
  10   1  -5     668     172                                                         468    4.79   -1.08  1.0000
  10   1  -5     678     208                                                         477    4.79   -1.08  1.0000
  10   1  -5     524     169                                                         349    4.79   -1.08  1.0000
 -10  -1   5     809     196                                                         582    4.79    1.08  1.0000
 -10  -1   5     684     140                                                         476    4.79    1.08  1.0000
  10   1  -4    2048     219                                                        1810   -2.33   -1.89  1.0000
  10   1  -4    1615     243                                                        1405   -2.33   -1.89  1.0000
  10   1  -4    1646     234                                                        1434   -2.33   -1.89  1.0000
 -10  -1   4    1851     182                                                        1625   -2.33    1.89  1.0000
 -10  -1   4    1724     240                                                        1506   -2.33    1.89  1.0000
  10   1  -3    1478     259                                                        1826    8.50    1.74  1.0000
  10   1  -3    1511     202                                                        1863    8.50    1.74  1.0000
  10   1  -3     809     221                                                        1059    8.50    1.74  1.0000
 -10  -1   3     951     227                                                        1231    8.50   -1.74  1.0000
 -10  -1   3    1400     184                                                        1745    8.50   -1.74  1.0000
  10   1  -2     771     194                                                         794    8.21    3.58  1.0000
  10   1  -2     855     143                                                         883    8.21    3.58  1.0000
 -10  -1   2     633     144                                                         647    8.21   -3.58  1.0000
 -10  -1   2     756     196                                                         778    8.21   -3.58  1.0000
  10   1  -1     222     103                                                         281   -2.06    0.31  1.0000
  10   1  -1     457     176                                                         540   -2.06    0.31  1.0000
  10   1  -1     407     186                                                         485   -2.06    0.31  1.0000
 -10  -1   1     468     134                                                         553   -2.06   -0.31  1.0000
 -10  -1   1     357     168                                                         432   -2.06   -0.31  1.0000
  10   1   0    2524     160                                                        2844    3.34    1.25  1.0000
  10   1   0    2941     241                                                        3286    3.34    1.25  1.0000
  10   1   0    2649     295                                                        2976    3.34    1.25  1.0000
  10   1   0    2290     302                                                        2595    3.34    1.25  1.0000
 -10  -1   0    2741     243                                                        3061    3.34   -1.25  1.0000
  10   1   1     236     163                                                         288    1.82   -0.26  1.0000
  10   1   1     409     147                                                         477    1.82   -0.26  1.0000
  10   1   1     297     176                                                         355    1.82   -0.26  1.0000
  10   1   1     325      89                                                         386    1.82   -0.26  1.0000
 -10  -1  -1     278     135                                                         336    1.82    0.26  1.0000
 -10  -1  -1     408      93                                                         477    1.82    0.26  1.0000
  10   1   2     711     203                                                         738    9.37   -4.00  1.0000
  10   1   2     804     193                                                         839    9.37   -4.00  1.0000
  10   1   2     618     157                                                         637    9.37   -4.00  1.0000
  10   1   2     947     136                                                         992    9.37   -4.00  1.0000
 -10  -1  -2     916     173                                                         959    9.37    4.00  1.0000
 -10  -1  -2     815     128                                                         850    9.37    4.00  1.0000
  10   1   3    1240     270                                                        1568   -7.88    2.15  1.0000
  10   1   3    1390     187                                                        1738   -7.88    2.15  1.0000
  10   1   3    1429     249                                                        1783   -7.88    2.15  1.0000
  10   1   3    1192     211                                                        1514   -7.88    2.15  1.0000
 -10  -1  -3    1602     225                                                        1970   -7.88   -2.15  1.0000
 -10  -1  -3    1167     172                                                        1479   -7.88   -2.15  1.0000
  10   1   4    1652     199                                                        1448   -2.33    1.68  1.0000
  10   1   4    1736     219                                                        1527   -2.33    1.68  1.0000
  10   1   4    1730     276                                                        1521   -2.33    1.68  1.0000
 -10  -1  -4    1599     214                                                        1400   -2.33   -1.68  1.0000
 -10  -1  -4    2251     284                                                        2013   -2.33   -1.68  1.0000
 -10  -1  -4    1382     181                                                        1197   -2.33   -1.68  1.0000
  10   1   5     497     173                                                         321   -4.87   -1.68  1.0000
  10   1   5     870     222                                                         631   -4.87   -1.68  1.0000
  10   1   5     492     160                                                         317   -4.87   -1.68  1.0000
 -10  -1  -5     414     161                                                         260   -4.87    1.68  1.0000
 -10  -1  -5     457     144                                                         295   -4.87    1.68  1.0000
  10   1   6     216     189                                                         407    5.03    3.52  1.0000
  10   1   6     495     209                                                         770    5.03    3.52  1.0000
  10   1   6     502     239                                                         778    5.03    3.52  1.0000
 -10  -1  -6     362     180                                                         600    5.03   -3.52  1.0000
 -10  -1  -6     103     172                                                         244    5.03   -3.52  1.0000
  10   1   7     344     209                                                         424    8.34   -0.49  1.0000
  10   1   7     283     197                                                         350    8.34   -0.49  1.0000
  10   1   7     325     256                                                         401    8.34   -0.49  1.0000
 -10  -1  -7     686     203                                                         817    8.34    0.49  1.0000
  10   1   8    1568     258                                                        1429   -4.56    1.38  1.0000
  10   1   8    1628     282                                                        1487   -4.56    1.38  1.0000
  10   1   8    1514     276                                                        1377   -4.56    1.38  1.0000
  10   1   9       9     198                                                         -16   -3.14   -0.82  1.0000
  10   1   9       9     203                                                        -156   -3.14   -0.82  1.0000
  10   1  10     309     240                                                         420    1.19   -4.08  1.0000
  -9  -1  11       6     169                                                         -77   -1.98    2.00  1.0000
   9   1 -10       5     197                                                         -61    2.08   -1.25  1.0000
   9   1  -9     199     133                                                         272   -3.33    0.96  1.0000
   9   1  -9     407     242                                                         510   -3.33    0.96  1.0000
   9   1  -9     695     237                                                         830   -3.33    0.96  1.0000
  -9  -1   9     576     168                                                         713   -3.33   -0.96  1.0000
   9   1  -8      10     102                                                        -128   -2.53    2.47  1.0000
   9   1  -8      55     173                                                         113   -2.53    2.47  1.0000
   9   1  -8      15     205                                                          50   -2.53    2.47  1.0000
  -9  -1   8      10     114                                                        -159   -2.53   -2.47  1.0000
   9   1  -7    5469     425                                                        5617   -9.54   -3.69  1.0000
   9   1  -7    5565     394                                                        5716   -9.54   -3.69  1.0000
   9   1  -7    5632     408                                                        5784   -9.54   -3.69  1.0000
   9   1  -7    5228     259                                                        5371   -9.54   -3.69  1.0000
  -9  -1   7    6038     282                                                        6204   -9.54    3.69  1.0000
   9   1  -6     724     210                                                         998    4.66   -2.36  1.0000
   9   1  -6     577     196                                                         825    4.66   -2.36  1.0000
   9   1  -6     567     218                                                         813    4.66   -2.36  1.0000
   9   1  -6     541      98                                                         781    4.66   -2.36  1.0000
  -9  -1   6     269     185                                                         443    4.66    2.36  1.0000
   9   1  -5    2089     277                                                        2376   -1.75  -10.93  1.0000
   9   1  -5    1960     251                                                        2236   -1.75  -10.93  1.0000
   9   1  -5    1907     276                                                        2178   -1.75  -10.93  1.0000
  -9  -1   5    2498     291                                                        2743   -1.75   10.93  1.0000
   9   1  -4    1886     233                                                        1597   -0.72   -5.69  1.0000
   9   1  -4    1745     198                                                        1467   -0.72   -5.69  1.0000
   9   1  -4    1858     226                                                        1572   -0.72   -5.69  1.0000
  -9  -1   4    1865     176                                                        1611   -0.72    5.69  1.0000
  -9  -1   4    1502     214                                                        1273   -0.72    5.69  1.0000
   9   1  -3     982     216                                                        1499  -20.65    4.28  1.0000
   9   1  -3     849     224                                                        1308  -20.65    4.28  1.0000
   9   1  -3    1028     189                                                        1564  -20.65    4.28  1.0000
  -9  -1   3    1076     172                                                        1668  -20.65   -4.28  1.0000
  -9  -1   3     972     222                                                        1521  -20.65   -4.28  1.0000
   9   1  -2      32     111                                                         228    8.94    7.33  1.0000
   9   1  -2      43     154                                                         261    8.94    7.33  1.0000
  -9  -1   2     158     165                                                         507    8.94   -7.33  1.0000
  -9  -1   2     119     119                                                         434    8.94   -7.33  1.0000
   9   1  -1    5210     366                                                        6094    0.03   12.77  1.0000
   9   1  -1    5151     264                                                        6030    0.03   12.77  1.0000
  -9  -1   1    5253     379                                                        6207    0.03  -12.77  1.0000
  -9  -1   1    4882     292                                                        5800    0.03  -12.77  1.0000
   9   1   0      44      72                                                          91   -2.77    4.12  1.0000
   9   1   0      20     103                                                        -139   -2.77    4.12  1.0000
   9   1   0      20     126                                                         -63   -2.77    4.12  1.0000
   9   1   0      47     161                                                          96   -2.77    4.12  1.0000
  -9  -1   0      20     102                                                         -11   -2.77   -4.12  1.0000
   9   1   1    5156     363                                                        5969   -1.14   12.67  1.0000
   9   1   1    5339     242                                                        6168   -1.14   12.67  1.0000
   9   1   1    4792     380                                                        5573   -1.14   12.67  1.0000
   9   1   1    5160     310                                                        5974   -1.14   12.67  1.0000
  -9  -1  -1    5324     310                                                        6082   -1.14  -12.67  1.0000
  -9  -1  -1    4880     241                                                        5602   -1.14  -12.67  1.0000
   9   1   2     121     106                                                         450    9.47   -7.30  1.0000
   9   1   2      93     133                                                         392    9.47   -7.30  1.0000
   9   1   2      63     173                                                         325    9.47   -7.30  1.0000
   9   1   2      94     160                                                         394    9.47   -7.30  1.0000
  -9  -1  -2      97     132                                                         394    9.47    7.30  1.0000
  -9  -1  -2     101     105                                                         404    9.47    7.30  1.0000
   9   1   3     923     200                                                        1437   20.22    4.25  1.0000
   9   1   3    1132     233                                                        1729   20.22    4.25  1.0000
   9   1   3     919     250                                                        1430   20.22    4.25  1.0000
   9   1   3    1256     193                                                        1898   20.22    4.25  1.0000
  -9  -1  -3    1174     182                                                        1751   20.22   -4.25  1.0000
  -9  -1  -3    1458     227                                                        2131   20.22   -4.25  1.0000
   9   1   4    1517     242                                                        1249   -1.39    5.69  1.0000
   9   1   4    2023     210                                                        1714   -1.39    5.69  1.0000
   9   1   4    1464     197                                                        1201   -1.39    5.69  1.0000
  -9  -1  -4    1989     197                                                        1651   -1.39   -5.69  1.0000
  -9  -1  -4    1613     244                                                        1309   -1.39   -5.69  1.0000
  -9  -1  -4    1872     210                                                        1544   -1.39   -5.69  1.0000
   9   1   5    2548     279                                                        2814    1.66  -12.19  1.0000
   9   1   5    2242     259                                                        2485    1.66  -12.19  1.0000
   9   1   5    1894     294                                                        2108    1.66  -12.19  1.0000
  -9  -1  -5    1951     238                                                        2246    1.66   12.19  1.0000
  -9  -1  -5    1925     254                                                        2217    1.66   12.19  1.0000
  -9  -1  -5    1785     285                                                        2063    1.66   12.19  1.0000
   9   1   6     622     205                                                         882    4.42    2.89  1.0000
   9   1   6     951     261                                                        1267    4.42    2.89  1.0000
   9   1   6     367     185                                                         572    4.42    2.89  1.0000
  -9  -1  -6     713     205                                                         991    4.42   -2.89  1.0000
  -9  -1  -6     562     183                                                         811    4.42   -2.89  1.0000
   9   1   7    5544     394                                                        5722    9.43   -3.44  1.0000
   9   1   7    5905     417                                                        6091    9.43   -3.44  1.0000
   9   1   7    5784     466                                                        5967    9.43   -3.44  1.0000
  -9  -1  -7    5631     238                                                        5805    9.43    3.44  1.0000
  -9  -1  -7    6100     414                                                        6285    9.43    3.44  1.0000
  -9  -1  -7    5615     384                                                        5789    9.43    3.44  1.0000
   9   1   8      94     188                                                         169   -3.00   -2.17  1.0000
   9   1   8      11     151                                                        -348   -3.00   -2.17  1.0000
   9   1   8      11     180                                                         -37   -3.00   -2.17  1.0000
  -9  -1  -8      11      93                                                         -68   -3.00    2.17  1.0000
  -9  -1  -8      11     128                                                        -375   -3.00    2.17  1.0000
   9   1   9     402     221                                                         509    3.18    1.16  1.0000
   9   1   9     327     212                                                         424    3.18    1.16  1.0000
   9   1   9     266     231                                                         354    3.18    1.16  1.0000
   9   1  10     343     250                                                         420    1.88   -1.44  1.0000
  -8  -1  12     199     201                                                         385   -4.01    4.77  1.0000
   8   1 -11     709     237                                                         578   -0.01   -8.19  1.0000
  -8  -1  11     809     208                                                         629   -0.01    8.19  1.0000
  -8  -1  11    1039     216                                                         840   -0.01    8.19  1.0000
   8   1 -10      24     236                                                          11   -3.65    3.74  1.0000
   8   1 -10      29     129                                                          18   -3.65    3.74  1.0000
   8   1 -10      32     177                                                          23   -3.65    3.74  1.0000
  -8  -1  10     271     174                                                         302   -3.65   -3.74  1.0000
   8   1  -9     789     256                                                         707   -5.70    2.87  1.0000
   8   1  -9     297     191                                                         236   -5.70    2.87  1.0000
   8   1  -9     460     144                                                         391   -5.70    2.87  1.0000
  -8  -1   9     905     177                                                         828   -5.70   -2.87  1.0000
   8   1  -8    3132     303                                                        2493    2.03    6.38  1.0000
   8   1  -8    2643     301                                                        2059    2.03    6.38  1.0000
   8   1  -8    2321     196                                                        1776    2.03    6.38  1.0000
   8   1  -8    2680     279                                                        2092    2.03    6.38  1.0000
  -8  -1   8    2664     212                                                        2077    2.03   -6.38  1.0000
   8   1  -7     583     205                                                         706    1.66    3.11  1.0000
   8   1  -7     740     229                                                         878    1.66    3.11  1.0000
   8   1  -7    1035     234                                                        1198    1.66    3.11  1.0000
   8   1  -7    1132     151                                                        1302    1.66    3.11  1.0000
  -8  -1   7     969     151                                                        1127    1.66   -3.11  1.0000
  -8  -1   7     797     219                                                         940    1.66   -3.11  1.0000
   8   1  -6     255      86                                                         157    2.31    4.52  1.0000
   8   1  -6      56     140                                                          13    2.31    4.52  1.0000
   8   1  -6     311     164                                                         203    2.31    4.52  1.0000
   8   1  -6      21     135                                                         -39    2.31    4.52  1.0000
  -8  -1   6     335     158                                                         232    2.31   -4.52  1.0000
  -8  -1   6     350      99                                                         245    2.31   -4.52  1.0000
   8   1  -5    2674     138                                                        2417    4.32  -10.88  1.0000
   8   1  -5    2504     272                                                        2252    4.32  -10.88  1.0000
   8   1  -5    3197     268                                                        2926    4.32  -10.88  1.0000
   8   1  -5    2726     271                                                        2468    4.32  -10.88  1.0000
  -8  -1   5    3049     287                                                        2688    4.32   10.88  1.0000
   8   1  -4     745     178                                                         847    1.11   -2.68  1.0000
   8   1  -4     751     192                                                         853    1.11   -2.68  1.0000
   8   1  -4     856     171                                                         965    1.11   -2.68  1.0000
  -8  -1   4     975     197                                                        1085    1.11    2.68  1.0000
   8   1  -3    2683     221                                                        2603   -2.33   -0.07  1.0000
   8   1  -3    2286     247                                                        2212   -2.33   -0.07  1.0000
   8   1  -3    2928     276                                                        2845   -2.33   -0.07  1.0000
  -8  -1   3    2762     201                                                        2676   -2.33    0.07  1.0000
  -8  -1   3    2562     260                                                        2479   -2.33    0.07  1.0000
   8   1  -2     447     107                                                         153  -11.23    0.45  1.0000
   8   1  -2     289     132                                                          63  -11.23    0.45  1.0000
  -8  -1   2     686     107                                                         313  -11.23   -0.45  1.0000
  -8  -1   2     476     141                                                         172  -11.23   -0.45  1.0000
   8   1  -1      70      89                                                         126    3.73    2.33  1.0000
   8   1  -1      60     130                                                         112    3.73    2.33  1.0000
  -8  -1   1      95     105                                                         152    3.73   -2.33  1.0000
  -8  -1   1      16     119                                                         -55    3.73   -2.33  1.0000
   8   1   0    7556     391                                                        6468    7.16    1.71  1.0000
   8   1   0    7636     360                                                        6542    7.16    1.71  1.0000
   8   1   0    7409     294                                                        6332    7.16    1.71  1.0000
   8   1   0    7770     217                                                        6666    7.16    1.71  1.0000
   8   1   0    7103     235                                                        6049    7.16    1.71  1.0000
  -8  -1   0    7253     214                                                        6208    7.16   -1.71  1.0000
  -8  -1   0    7855     302                                                        6766    7.16   -1.71  1.0000
   8   1   1     150      80                                                         226   -4.59    2.03  1.0000
   8   1   1      21     123                                                         -10   -4.59    2.03  1.0000
   8   1   1      21     109                                                          -9   -4.59    2.03  1.0000
   8   1   1     151     154                                                         227   -4.59    2.03  1.0000
  -8  -1  -1      39     108                                                          85   -4.59   -2.03  1.0000
  -8  -1  -1      21      75                                                         -19   -4.59   -2.03  1.0000
   8   1   2     395     150                                                         124  -11.19   -0.37  1.0000
   8   1   2     391      92                                                         122  -11.19   -0.37  1.0000
   8   1   2     236     132                                                          39  -11.19   -0.37  1.0000
   8   1   2     600     123                                                         256  -11.19   -0.37  1.0000
  -8  -1  -2     350      93                                                          97  -11.19    0.37  1.0000
  -8  -1  -2     865     130                                                         442  -11.19    0.37  1.0000
   8   1   3    2912     210                                                        2796    1.33   -0.75  1.0000
   8   1   3    1999     260                                                        1903    1.33   -0.75  1.0000
   8   1   3    2954     243                                                        2837    1.33   -0.75  1.0000
  -8  -1  -3    2479     272                                                        2374    1.33    0.75  1.0000
  -8  -1  -3    2542     236                                                        2436    1.33    0.75  1.0000
  -8  -1  -3    2716     211                                                        2607    1.33    0.75  1.0000
   8   1   4     556     196                                                         662    0.88    3.12  1.0000
   8   1   4    1304     201                                                        1465    0.88    3.12  1.0000
   8   1   4     688     154                                                         805    0.88    3.12  1.0000
  -8  -1  -4     650     196                                                         769    0.88   -3.12  1.0000
  -8  -1  -4     583     151                                                         696    0.88   -3.12  1.0000
  -8  -1  -4     675     169                                                         797    0.88   -3.12  1.0000
   8   1   5    2875     308                                                        2528   -4.49  -12.17  1.0000
   8   1   5    2684     250                                                        2344   -4.49  -12.17  1.0000
   8   1   5    2692     249                                                        2352   -4.49  -12.17  1.0000
  -8  -1  -5    2695     259                                                        2453   -4.49   12.17  1.0000
  -8  -1  -5    3028     310                                                        2779   -4.49   12.17  1.0000
  -8  -1  -5    2635     239                                                        2394   -4.49   12.17  1.0000
   8   1   6      20     166                                                         -76    2.09   -4.44  1.0000
   8   1   6      20     132                                                        -100    2.09   -4.44  1.0000
   8   1   6     104     141                                                          49    2.09   -4.44  1.0000
  -8  -1  -6      20     130                                                         -86    2.09    4.44  1.0000
  -8  -1  -6     372     141                                                         260    2.09    4.44  1.0000
  -8  -1  -6     430     167                                                         310    2.09    4.44  1.0000
  -8  -1  -6     157      70                                                          85    2.09    4.44  1.0000
   8   1   7     947     228                                                        1149   -2.52    4.03  1.0000
   8   1   7     943     220                                                        1145   -2.52    4.03  1.0000
   8   1   7    1139     234                                                        1361   -2.52    4.03  1.0000
  -8  -1  -7     656     206                                                         824   -2.52   -4.03  1.0000
  -8  -1  -7    1148     139                                                        1370   -2.52   -4.03  1.0000
  -8  -1  -7     822     207                                                        1010   -2.52   -4.03  1.0000
   8   1   8    2125     259                                                        1628    2.37   -5.95  1.0000
   8   1   8    2270     276                                                        1756    2.37   -5.95  1.0000
   8   1   8    1885     249                                                        1419    2.37   -5.95  1.0000
  -8  -1  -8    2154     259                                                        1655    2.37    5.95  1.0000
  -8  -1  -8    2499     185                                                        1959    2.37    5.95  1.0000
   8   1   9     359     198                                                         313    5.60    3.33  1.0000
   8   1   9     325     212                                                         280    5.60    3.33  1.0000
   8   1   9      35     177                                                        -144    5.60    3.33  1.0000
  -8  -1  -9     654     146                                                         596    5.60   -3.33  1.0000
   8   1  10      46     189                                                        -239   -4.17   -6.20  1.0000
   8   1  10      46     186                                                        -244   -4.17   -6.20  1.0000
   8   1  10      46     195                                                        -305   -4.17   -6.20  1.0000
  -7  -1  13      20     199                                                         121    7.21   -0.03  1.0000
  -7  -1  12    2277     296                                                        1924   -2.40   -4.12  1.0000
  -7  -1  12    2409     303                                                        2045   -2.40   -4.12  1.0000
   7   1 -11     309     214                                                         310   -1.98   -7.90  1.0000
   7   1 -11     116     146                                                          92   -1.98   -7.90  1.0000
  -7  -1  11      54     158                                                        -228   -1.98    7.90  1.0000
  -7  -1  11      54     171                                                        -191   -1.98    7.90  1.0000
   7   1 -10     595     270                                                         667   -1.08    4.78  1.0000
   7   1 -10     846     240                                                         934   -1.08    4.78  1.0000
   7   1 -10    1011     201                                                        1109   -1.08    4.78  1.0000
  -7  -1  10     924     210                                                        1037   -1.08   -4.78  1.0000
  -7  -1  10    1020     216                                                        1139   -1.08   -4.78  1.0000
   7   1  -9      27     165                                                         -65   -3.76   -4.37  1.0000
   7   1  -9      25     131                                                         101   -3.76   -4.37  1.0000
   7   1  -9      87     225                                                         207   -3.76   -4.37  1.0000
  -7  -1   9      27     144                                                         -69   -3.76    4.37  1.0000
   7   1  -8      55     156                                                         107    3.72   -7.47  1.0000
   7   1  -8      57     110                                                         -38    3.72   -7.47  1.0000
   7   1  -8     179     197                                                         307    3.72   -7.47  1.0000
   7   1  -8      57     156                                                         -78    3.72   -7.47  1.0000
  -7  -1   8      57     123                                                         -86    3.72    7.47  1.0000
  -7  -1   8      35     166                                                          21    3.72    7.47  1.0000
   7   1  -7     604     204                                                         959    3.99    7.86  1.0000
   7   1  -7     657     210                                                        1026    3.99    7.86  1.0000
   7   1  -7     914     243                                                        1346    3.99    7.86  1.0000
   7   1  -7     762     157                                                        1158    3.99    7.86  1.0000
  -7  -1   7     544     203                                                         882    3.99   -7.86  1.0000
  -7  -1   7     553     156                                                         893    3.99   -7.86  1.0000
   7   1  -6     522     156                                                         340   -0.30   10.48  1.0000
   7   1  -6     426     167                                                         256   -0.30   10.48  1.0000
   7   1  -6      90     136                                                          -7   -0.30   10.48  1.0000
   7   1  -6     318      98                                                         164   -0.30   10.48  1.0000
  -7  -1   6      90     140                                                           0   -0.30  -10.48  1.0000
  -7  -1   6     371     102                                                         213   -0.30  -10.48  1.0000
   7   1  -5     385     168                                                         396    8.60  -16.74  1.0000
   7   1  -5     335      86                                                         313    8.60  -16.74  1.0000
   7   1  -5     233     134                                                          72    8.60  -16.74  1.0000
   7   1  -5     232     135                                                          58    8.60  -16.74  1.0000
  -7  -1   5     256     145                                                         106    8.60   16.74  1.0000
  -7  -1   5     401      96                                                         371    8.60   16.74  1.0000
   7   1  -4    9065     409                                                        8487   -0.38    6.12  1.0000
   7   1  -4    8870     263                                                        8298   -0.38    6.12  1.0000
   7   1  -4    8687     384                                                        8121   -0.38    6.12  1.0000
   7   1  -4    9296     430                                                        8711   -0.38    6.12  1.0000
  -7  -1   4    8767     417                                                        8270   -0.38   -6.12  1.0000
   7   1  -3     792     163                                                         748  -17.86   -2.17  1.0000
   7   1  -3     682     170                                                         618  -17.86   -2.17  1.0000
   7   1  -3     702     149                                                         642  -17.86   -2.17  1.0000
  -7  -1   3     609     123                                                         545  -17.86    2.17  1.0000
  -7  -1   3     555     147                                                         478  -17.86    2.17  1.0000
   7   1  -2    1247     195                                                        1348   -0.57    1.54  1.0000
   7   1  -2    1193     154                                                        1292   -0.57    1.54  1.0000
  -7  -1   2    1191     190                                                        1290   -0.57   -1.54  1.0000
  -7  -1   2    1248     148                                                        1349   -0.57   -1.54  1.0000
   7   1  -1     684     231                                                        2305  -18.97   15.67  1.0000
   7   1  -1     673     164                                                        2286  -18.97   15.67  1.0000
  -7  -1   1     617     173                                                        2189  -18.97  -15.67  1.0000
  -7  -1   1     461     219                                                        1883  -18.97  -15.67  1.0000
   7   1   0      77     143                                                         198   -5.96   -0.94  1.0000
   7   1   0      32     100                                                         120   -5.96   -0.94  1.0000
   7   1   0      10      51                                                          71   -5.96   -0.94  1.0000
   7   1   0      46      71                                                         146   -5.96   -0.94  1.0000
   7   1   0      92     132                                                         223   -5.96   -0.94  1.0000
  -7  -1   0      20      57                                                           1   -5.96    0.94  1.0000
  -7  -1   0      15     105                                                          71   -5.96    0.94  1.0000
   7   1   1     652     246                                                        2269   19.46   15.21  1.0000
   7   1   1     651     224                                                        2266   19.46   15.21  1.0000
   7   1   1     668     192                                                        2298   19.46   15.21  1.0000
   7   1   1     696     150                                                        2351   19.46   15.21  1.0000
  -7  -1  -1     726     158                                                        2398   19.46  -15.21  1.0000
  -7  -1  -1     801     200                                                        2533   19.46  -15.21  1.0000
   7   1   2    1405     227                                                        1575    0.43   -2.45  1.0000
   7   1   2    1550     208                                                        1728    0.43   -2.45  1.0000
   7   1   2    1418     156                                                        1588    0.43   -2.45  1.0000
   7   1   2    1198     169                                                        1355    0.43   -2.45  1.0000
  -7  -1  -2    1163     168                                                        1318    0.43    2.45  1.0000
  -7  -1  -2    1364     154                                                        1531    0.43    2.45  1.0000
   7   1   3     688     183                                                         666   19.34   -2.35  1.0000
   7   1   3     822     140                                                         835   19.34   -2.35  1.0000
   7   1   3     496     141                                                         413   19.34   -2.35  1.0000
  -7  -1  -3     684     185                                                         642   19.34    2.35  1.0000
  -7  -1  -3     725     144                                                         693   19.34    2.35  1.0000
  -7  -1  -3     492     120                                                         391   19.34    2.35  1.0000
   7   1   4    8311     444                                                        7813   -0.18   -5.97  1.0000
   7   1   4    9331     393                                                        8804   -0.18   -5.97  1.0000
   7   1   4    9532     400                                                        8999   -0.18   -5.97  1.0000
  -7  -1  -4    8330     430                                                        7765   -0.18    5.97  1.0000
  -7  -1  -4    8571     384                                                        7998   -0.18    5.97  1.0000
  -7  -1  -4    8933     379                                                        8348   -0.18    5.97  1.0000
   7   1   5     391     147                                                         374   -9.28  -17.32  1.0000
   7   1   5     315     165                                                         -54   -9.28  -17.32  1.0000
   7   1   5     279     148                                                         156   -9.28  -17.32  1.0000
  -7  -1  -5     318     159                                                         294   -9.28   17.32  1.0000
  -7  -1  -5     409     141                                                         456   -9.28   17.32  1.0000
  -7  -1  -5     310     133                                                         276   -9.28   17.32  1.0000
  -7  -1  -5     316      70                                                         289   -9.28   17.32  1.0000
   7   1   6     289     181                                                         146   -0.13  -10.53  1.0000
   7   1   6     207     144                                                          78   -0.13  -10.53  1.0000
   7   1   6     445     158                                                         282   -0.13  -10.53  1.0000
  -7  -1  -6     320     141                                                         169   -0.13   10.53  1.0000
  -7  -1  -6     471     170                                                         300   -0.13   10.53  1.0000
  -7  -1  -6     376      88                                                         217   -0.13   10.53  1.0000
  -7  -1  -6     262     133                                                         121   -0.13   10.53  1.0000
   7   1   7     688     205                                                        1070   -5.37    8.00  1.0000
   7   1   7     599     215                                                         956   -5.37    8.00  1.0000
   7   1   7     453     193                                                         764   -5.37    8.00  1.0000
  -7  -1  -7     676     233                                                        1054   -5.37   -8.00  1.0000
  -7  -1  -7     504     194                                                         832   -5.37   -8.00  1.0000
  -7  -1  -7     437     194                                                         742   -5.37   -8.00  1.0000
  -7  -1  -7     676     138                                                        1054   -5.37   -8.00  1.0000
   7   1   8      51     156                                                         -36    3.43    7.09  1.0000
   7   1   8     106     162                                                         166    3.43    7.09  1.0000
   7   1   8      37     174                                                           4    3.43    7.09  1.0000
  -7  -1  -8      29     151                                                          41    3.43   -7.09  1.0000
  -7  -1  -8      27     113                                                          26    3.43   -7.09  1.0000
  -7  -1  -8     176     171                                                         292    3.43   -7.09  1.0000
   7   1   9      30     189                                                         -33    4.03   -4.59  1.0000
   7   1   9      30     172                                                         -18    4.03   -4.59  1.0000
   7   1   9      30     164                                                         -11    4.03   -4.59  1.0000
  -7  -1  -9      30     119                                                        -165    4.03    4.59  1.0000
   7   1  10     470     249                                                         525   -0.87   -3.32  1.0000
   7   1  10     724     229                                                         794   -0.87   -3.32  1.0000
   7   1  10     727     237                                                         798   -0.87   -3.32  1.0000
  -7  -1 -10     941     189                                                        1008   -0.87    3.32  1.0000
   7   1  11     497     212                                                         481    2.01   -7.45  1.0000
   7   1  11      83     224                                                          44    2.01   -7.45  1.0000
  -6  -1  13     492     223                                                         484   -0.49    0.07  1.0000
  -6  -1  13     918     253                                                         907   -0.49    0.07  1.0000
   6   1 -12     361     223                                                         241   -0.15    4.14  1.0000
  -6  -1  12     387     207                                                         263   -0.15   -4.14  1.0000
  -6  -1  12     340     194                                                         224   -0.15   -4.14  1.0000
   6   1 -11    2643     391                                                        2830    6.60    4.58  1.0000
   6   1 -11    2196     279                                                        2362    6.60    4.58  1.0000
   6   1 -11    2820     357                                                        3015    6.60    4.58  1.0000
  -6  -1  11    2230     291                                                        2377    6.60   -4.58  1.0000
  -6  -1  11    2194     298                                                        2339    6.60   -4.58  1.0000
   6   1 -10       5     135                                                         -93   -0.26    2.37  1.0000
   6   1 -10       5     178                                                         -39   -0.26    2.37  1.0000
   6   1 -10       5     215                                                        -121   -0.26    2.37  1.0000
  -6  -1  10     294     184                                                         333   -0.26   -2.37  1.0000
  -6  -1  10     167     157                                                         196   -0.26   -2.37  1.0000
   6   1  -9     490     217                                                         401   -2.39   -3.71  1.0000
   6   1  -9     186     130                                                         129   -2.39   -3.71  1.0000
   6   1  -9     509     189                                                         419   -2.39   -3.71  1.0000
  -6  -1   9     251     159                                                         201   -2.39    3.71  1.0000
  -6  -1   9     311     165                                                         256   -2.39    3.71  1.0000
   6   1  -8    3479     270                                                        3624   14.04   -4.87  1.0000
   6   1  -8    3578     361                                                        3728   14.04   -4.87  1.0000
   6   1  -8    3444     336                                                        3588   14.04   -4.87  1.0000
   6   1  -8    3645     337                                                        3798   14.04   -4.87  1.0000
  -6  -1   8    3662     352                                                        3798   14.04    4.87  1.0000
  -6  -1   8    3574     336                                                        3706   14.04    4.87  1.0000
  -6  -1   8    3371     271                                                        3494   14.04    4.87  1.0000
   6   1  -7     426     170                                                         525    4.09   -2.25  1.0000
   6   1  -7     272     120                                                         350    4.09   -2.25  1.0000
   6   1  -7     259     161                                                         334    4.09   -2.25  1.0000
   6   1  -7     161     180                                                         218    4.09   -2.25  1.0000
  -6  -1   7     130     123                                                         182    4.09    2.25  1.0000
  -6  -1   7     325     160                                                         412    4.09    2.25  1.0000
  -6  -1   7     380     171                                                         475    4.09    2.25  1.0000
   6   1  -6     537     171                                                         427   -0.48  -16.83  1.0000
   6   1  -6     325     100                                                         170   -0.48  -16.83  1.0000
   6   1  -6     491     156                                                         373   -0.48  -16.83  1.0000
   6   1  -6     281     133                                                         112   -0.48  -16.83  1.0000
  -6  -1   6     471     153                                                         317   -0.48   16.83  1.0000
  -6  -1   6     519     119                                                         371   -0.48   16.83  1.0000
   6   1  -5    5252     306                                                        4564   -3.96   -9.81  1.0000
   6   1  -5    5173     323                                                        4490   -3.96   -9.81  1.0000
   6   1  -5    5581     224                                                        4873   -3.96   -9.81  1.0000
   6   1  -5    5340     300                                                        4647   -3.96   -9.81  1.0000
  -6  -1   5    5248     230                                                        4649   -3.96    9.81  1.0000
  -6  -1   5    4192     303                                                        3651   -3.96    9.81  1.0000
   6   1  -4     784     187                                                        1073   -4.79   -2.27  1.0000
   6   1  -4     754     170                                                        1038   -4.79   -2.27  1.0000
   6   1  -4     831     174                                                        1128   -4.79   -2.27  1.0000
   6   1  -4     905     108                                                        1213   -4.79   -2.27  1.0000
  -6  -1   4     856     113                                                        1158   -4.79    2.27  1.0000
  -6  -1   4     984     189                                                        1306   -4.79    2.27  1.0000
   6   1  -3    7955     279                                                        9735  -29.12    5.84  1.0000
   6   1  -3    8075     425                                                        9873  -29.12    5.84  1.0000
   6   1  -3    8072     395                                                        9869  -29.12    5.84  1.0000
   6   1  -3    8493     441                                                       10351  -29.12    5.84  1.0000
  -6  -1   3    7480     426                                                        9335  -29.12   -5.84  1.0000
   6   1  -2     179      99                                                         191   -1.15    5.06  1.0000
   6   1  -2     165     121                                                         175   -1.15    5.06  1.0000
   6   1  -2      22     116                                                         -27   -1.15    5.06  1.0000
  -6  -1   2      22     114                                                         -32   -1.15   -5.06  1.0000
  -6  -1   2      94      91                                                         101   -1.15   -5.06  1.0000
   6   1  -1      42      84                                                          72    1.98    1.27  1.0000
   6   1  -1      48     116                                                          80    1.98    1.27  1.0000
  -6  -1   1      46     112                                                          72    1.98   -1.27  1.0000
  -6  -1   1      28      85                                                          48    1.98   -1.27  1.0000
   6   1   0   10344     334                                                        9165    6.70   -1.44  1.0000
   6   1   0   11097     397                                                        9875    6.70   -1.44  1.0000
   6   1   0   10299     291                                                        9123    6.70   -1.44  1.0000
   6   1   0   10073     412                                                        8910    6.70   -1.44  1.0000
   6   1   0   10116     277                                                        8951    6.70   -1.44  1.0000
  -6  -1   0   10187     335                                                        8994    6.70    1.44  1.0000
  -6  -1   0   10337     279                                                        9135    6.70    1.44  1.0000
   6   1   1       3     117                                                          -2   -1.86    0.49  1.0000
   6   1   1       3      89                                                        -149   -1.86    0.49  1.0000
   6   1   1      89     129                                                         122   -1.86    0.49  1.0000
   6   1   1      18      64                                                          34   -1.86    0.49  1.0000
  -6  -1  -1       3      72                                                         -62   -1.86   -0.49  1.0000
  -6  -1  -1      45      93                                                          71   -1.86   -0.49  1.0000
   6   1   2      65      86                                                          61   -0.85   -6.46  1.0000
   6   1   2      50     131                                                          41   -0.85   -6.46  1.0000
   6   1   2      35     102                                                         -15   -0.85   -6.46  1.0000
  -6  -1  -2     103     131                                                         103   -0.85    6.46  1.0000
  -6  -1  -2      35      92                                                        -108   -0.85    6.46  1.0000
  -6  -1  -2     189      96                                                         203   -0.85    6.46  1.0000
   6   1   3    7560     453                                                        9447   29.99    6.52  1.0000
   6   1   3    7663     394                                                        9567   29.99    6.52  1.0000
   6   1   3    7591     386                                                        9483   29.99    6.52  1.0000
  -6  -1  -3    7675     384                                                        9426   29.99   -6.52  1.0000
  -6  -1  -3    8331     402                                                       10181   29.99   -6.52  1.0000
  -6  -1  -3    8416     462                                                       10279   29.99   -6.52  1.0000
   6   1   4    1141     195                                                        1501   -4.71    3.01  1.0000
   6   1   4     847     209                                                        1160   -4.71    3.01  1.0000
   6   1   4     895     180                                                        1216   -4.71    3.01  1.0000
  -6  -1  -4     938     179                                                        1273   -4.71   -3.01  1.0000
  -6  -1  -4     523     152                                                         779   -4.71   -3.01  1.0000
  -6  -1  -4     970     205                                                        1310   -4.71   -3.01  1.0000
  -6  -1  -4     861      89                                                        1183   -4.71   -3.01  1.0000
   6   1   5    5180     344                                                        4636    3.54   -9.71  1.0000
   6   1   5    5487     314                                                        4929    3.54   -9.71  1.0000
   6   1   5    4876     291                                                        4347    3.54   -9.71  1.0000
  -6  -1  -5    5063     200                                                        4438    3.54    9.71  1.0000
  -6  -1  -5    5028     292                                                        4405    3.54    9.71  1.0000
  -6  -1  -5    5261     338                                                        4625    3.54    9.71  1.0000
  -6  -1  -5    5152     298                                                        4522    3.54    9.71  1.0000
   6   1   6     221     149                                                           7   -0.57   16.59  1.0000
   6   1   6     366     140                                                         198   -0.57   16.59  1.0000
   6   1   6     306     132                                                         127   -0.57   16.59  1.0000
  -6  -1  -6     440     100                                                         314   -0.57  -16.59  1.0000
  -6  -1  -6     225     125                                                         -23   -0.57  -16.59  1.0000
  -6  -1  -6     594     153                                                         493   -0.57  -16.59  1.0000
  -6  -1  -6     293     156                                                         132   -0.57  -16.59  1.0000
   6   1   7     308     177                                                         384   -4.44   -3.97  1.0000
   6   1   7     227     161                                                         289   -4.44   -3.97  1.0000
   6   1   7     229     158                                                         291   -4.44   -3.97  1.0000
  -6  -1  -7     199     147                                                         253   -4.44    3.97  1.0000
  -6  -1  -7     140     109                                                         181   -4.44    3.97  1.0000
  -6  -1  -7     259     177                                                         324   -4.44    3.97  1.0000
  -6  -1  -7     292     153                                                         363   -4.44    3.97  1.0000
   6   1   8    3168     340                                                        3359   15.76    5.78  1.0000
   6   1   8    3740     306                                                        3967   15.76    5.78  1.0000
   6   1   8    3124     322                                                        3312   15.76    5.78  1.0000
  -6  -1  -8    3180     325                                                        3386   15.76   -5.78  1.0000
  -6  -1  -8    3386     340                                                        3606   15.76   -5.78  1.0000
  -6  -1  -8    3260     253                                                        3472   15.76   -5.78  1.0000
  -6  -1  -8    3272     361                                                        3484   15.76   -5.78  1.0000
   6   1   9     354     183                                                         293    2.65   -4.20  1.0000
   6   1   9     341     198                                                         281    2.65   -4.20  1.0000
   6   1   9     195     166                                                         146    2.65   -4.20  1.0000
  -6  -1  -9     343     145                                                         262    2.65    4.20  1.0000
   6   1  10       2     164                                                        -125    0.06   -1.72  1.0000
   6   1  10     252     209                                                         282    0.06   -1.72  1.0000
   6   1  10       2     167                                                        -100    0.06   -1.72  1.0000
  -6  -1 -10     202     159                                                         224    0.06    1.72  1.0000
   6   1  11    1980     295                                                        2116   -6.27    4.19  1.0000
   6   1  11    1715     304                                                        1838   -6.27    4.19  1.0000
   6   1  11    1947     344                                                        2081   -6.27    4.19  1.0000
  -6  -1 -11    1717     257                                                        1858   -6.27   -4.19  1.0000
  -5  -1  13      27     180                                                        -186   -5.80   -0.22  1.0000
  -5  -1  13      27     196                                                        -128   -5.80   -0.22  1.0000
   5   1 -12       2     195                                                        -154   -0.58   -1.31  1.0000
  -5  -1  12     516     222                                                         516   -0.58    1.31  1.0000
  -5  -1  12     214     200                                                         214   -0.58    1.31  1.0000
   5   1 -11     288     205                                                         295   11.36    5.12  1.0000
   5   1 -11     131     247                                                          69   11.36    5.12  1.0000
   5   1 -11     475     180                                                         526   11.36    5.12  1.0000
  -5  -1  11     371     191                                                         395   11.36   -5.12  1.0000
  -5  -1  11     230     197                                                         215   11.36   -5.12  1.0000
   5   1 -10     286     157                                                         252    0.40    1.74  1.0000
   5   1 -10     683     214                                                         631    0.40    1.74  1.0000
   5   1 -10       6     222                                                           1    0.40    1.74  1.0000
  -5  -1  10       3     150                                                         -10    0.40   -1.74  1.0000
  -5  -1  10     272     179                                                         241    0.40   -1.74  1.0000
  -5  -1  10     363     183                                                         327    0.40   -1.74  1.0000
   5   1  -9     451     212                                                         332   -5.42   -0.08  1.0000
   5   1  -9     650     190                                                         509   -5.42   -0.08  1.0000
   5   1  -9     858     174                                                         697   -5.42   -0.08  1.0000
   5   1  -9     931     209                                                         763   -5.42   -0.08  1.0000
  -5  -1   9     485     167                                                         349   -5.42    0.08  1.0000
  -5  -1   9     676     165                                                         516   -5.42    0.08  1.0000
  -5  -1   9     615     179                                                         462   -5.42    0.08  1.0000
  -5  -1   9     608     189                                                         456   -5.42    0.08  1.0000
   5   1  -8      45     151                                                         209    8.12   -2.88  1.0000
   5   1  -8       6     117                                                          29    8.12   -2.88  1.0000
   5   1  -8      61     138                                                         -94    8.12   -2.88  1.0000
   5   1  -8      10     174                                                         119    8.12   -2.88  1.0000
  -5  -1   8     124     175                                                         357    8.12    2.88  1.0000
  -5  -1   8      55     147                                                         231    8.12    2.88  1.0000
  -5  -1   8      61     132                                                        -110    8.12    2.88  1.0000
   5   1  -7    2424     254                                                        1736   -0.16    8.38  1.0000
   5   1  -7    2528     230                                                        1825   -0.16    8.38  1.0000
   5   1  -7    2153     221                                                        1508   -0.16    8.38  1.0000
   5   1  -7    2532     196                                                        1828   -0.16    8.38  1.0000
  -5  -1   7    1939     202                                                        1330   -0.16   -8.38  1.0000
  -5  -1   7    2151     194                                                        1507   -0.16   -8.38  1.0000
  -5  -1   7    2199     229                                                        1547   -0.16   -8.38  1.0000
   5   1  -6    2443     283                                                        3311   -9.29  -17.84  1.0000
   5   1  -6    2409     217                                                        3270   -9.29  -17.84  1.0000
   5   1  -6    2304     278                                                        3141   -9.29  -17.84  1.0000
   5   1  -6    1974     274                                                        2732   -9.29  -17.84  1.0000
  -5  -1   6    2328     271                                                        3118   -9.29   17.84  1.0000
  -5  -1   6    2009     264                                                        2726   -9.29   17.84  1.0000
  -5  -1   6    2132     226                                                        2878   -9.29   17.84  1.0000
   5   1  -5     139     107                                                         409    9.89    1.31  1.0000
   5   1  -5     142     147                                                         414    9.89    1.31  1.0000
   5   1  -5     104     160                                                         346    9.89    1.31  1.0000
   5   1  -5     144     146                                                         417    9.89    1.31  1.0000
  -5  -1   5      89     133                                                         292    9.89   -1.31  1.0000
  -5  -1   5     173     150                                                         441    9.89   -1.31  1.0000
  -5  -1   5      97     112                                                         307    9.89   -1.31  1.0000
   5   1  -4     795     132                                                         233   -0.38   16.76  1.0000
   5   1  -4    1082     130                                                         411   -0.38   16.76  1.0000
   5   1  -4     851      83                                                         266   -0.38   16.76  1.0000
   5   1  -4     957     140                                                         331   -0.38   16.76  1.0000
  -5  -1   4     751      90                                                         190   -0.38  -16.76  1.0000
  -5  -1   4    1093     139                                                         389   -0.38  -16.76  1.0000
   5   1  -3    5072     287                                                        4466    7.84   -9.15  1.0000
   5   1  -3    5456     178                                                        4830    7.84   -9.15  1.0000
   5   1  -3    5832     285                                                        5188    7.84   -9.15  1.0000
   5   1  -3    4877     256                                                        4281    7.84   -9.15  1.0000
  -5  -1   3    5403     284                                                        4764    7.84    9.15  1.0000
  -5  -1   3    5512     182                                                        4867    7.84    9.15  1.0000
   5   1  -2    6455     327                                                        6627   12.87    4.51  1.0000
   5   1  -2    6476     286                                                        6649   12.87    4.51  1.0000
   5   1  -2    6222     312                                                        6388   12.87    4.51  1.0000
  -5  -1   2    6206     251                                                        6379   12.87   -4.51  1.0000
  -5  -1   2    6361     321                                                        6538   12.87   -4.51  1.0000
   5   1  -1    1135      93                                                         425  -36.28  -11.27  1.0000
   5   1  -1    1221     139                                                         598  -36.28  -11.27  1.0000
  -5  -1   1    1203     133                                                         552  -36.28   11.27  1.0000
  -5  -1   1    1101      94                                                         331  -36.28   11.27  1.0000
   5   1   0      79     126                                                         482   14.63   -3.45  1.0000
   5   1   0     156     108                                                         659   14.63   -3.45  1.0000
   5   1   0      63      74                                                         441   14.63   -3.45  1.0000
   5   1   0      78      69                                                         480   14.63   -3.45  1.0000
  -5  -1   0      96      68                                                         535   14.63    3.45  1.0000
  -5  -1   0      53     122                                                         422   14.63    3.45  1.0000
  -5  -1   0      81      99                                                         498   14.63    3.45  1.0000
   5   1   1    1202     108                                                         525   36.41  -10.73  1.0000
   5   1   1    1083     120                                                         256   36.41  -10.73  1.0000
   5   1   1    1111      80                                                         332   36.41  -10.73  1.0000
   5   1   1    1189     138                                                         499   36.41  -10.73  1.0000
  -5  -1  -1    1240      95                                                         609   36.41   10.73  1.0000
  -5  -1  -1    1226     110                                                         584   36.41   10.73  1.0000
   5   1   2    6021     261                                                        6086   13.81   -5.85  1.0000
   5   1   2    6226     280                                                        6295   13.81   -5.85  1.0000
   5   1   2    5817     328                                                        5878   13.81   -5.85  1.0000
  -5  -1  -2    6302     280                                                        6365   13.81    5.85  1.0000
  -5  -1  -2    6465     272                                                        6531   13.81    5.85  1.0000
  -5  -1  -2    5702     325                                                        5752   13.81    5.85  1.0000
   5   1   3    4870     254                                                        4383   -8.20   -8.16  1.0000
   5   1   3    4862     305                                                        4376   -8.20   -8.16  1.0000
   5   1   3    5526     262                                                        5013   -8.20   -8.16  1.0000
  -5  -1  -3    5182     256                                                        4699   -8.20    8.16  1.0000
  -5  -1  -3    5228     154                                                        4743   -8.20    8.16  1.0000
  -5  -1  -3    5261     308                                                        4775   -8.20    8.16  1.0000
  -5  -1  -3    5202     264                                                        4718   -8.20    8.16  1.0000
   5   1   4     460     120                                                          53   -0.14  -16.74  1.0000
   5   1   4    1186     164                                                         442   -0.14  -16.74  1.0000
   5   1   4     950     133                                                         298   -0.14  -16.74  1.0000
  -5  -1  -4     893     127                                                         286   -0.14   16.74  1.0000
  -5  -1  -4     705      72                                                         178   -0.14   16.74  1.0000
  -5  -1  -4     863     121                                                         268   -0.14   16.74  1.0000
  -5  -1  -4     513     134                                                          82   -0.14   16.74  1.0000
   5   1   5      29     133                                                         161  -10.02    0.96  1.0000
   5   1   5      16     162                                                         116  -10.02    0.96  1.0000
   5   1   5      23     137                                                         142  -10.02    0.96  1.0000
  -5  -1  -5      22     131                                                         167  -10.02   -0.96  1.0000
  -5  -1  -5       5     132                                                          88  -10.02   -0.96  1.0000
  -5  -1  -5       6      86                                                          64  -10.02   -0.96  1.0000
  -5  -1  -5      11     147                                                         124  -10.02   -0.96  1.0000
   5   1   6    2177     285                                                        2984   -9.88   17.37  1.0000
   5   1   6    2436     261                                                        3302   -9.88   17.37  1.0000
   5   1   6    2293     274                                                        3127   -9.88   17.37  1.0000
  -5  -1  -6    2217     301                                                        3084   -9.88  -17.37  1.0000
  -5  -1  -6    2405     280                                                        3317   -9.88  -17.37  1.0000
  -5  -1  -6    2292     207                                                        3177   -9.88  -17.37  1.0000
  -5  -1  -6    2664     284                                                        3633   -9.88  -17.37  1.0000
   5   1   7    2146     203                                                        1522    1.08    8.15  1.0000
   5   1   7    2462     231                                                        1790    1.08    8.15  1.0000
   5   1   7    2209     239                                                        1575    1.08    8.15  1.0000
  -5  -1  -7    2003     217                                                        1402    1.08   -8.15  1.0000
  -5  -1  -7    2332     254                                                        1679    1.08   -8.15  1.0000
  -5  -1  -7    2248     177                                                        1608    1.08   -8.15  1.0000
  -5  -1  -7    2286     233                                                        1640    1.08   -8.15  1.0000
   5   1   8      76     173                                                         219    6.60    1.52  1.0000
   5   1   8      91     150                                                         244    6.60    1.52  1.0000
   5   1   8      13     155                                                          93    6.60    1.52  1.0000
  -5  -1  -8      18     164                                                         107    6.60   -1.52  1.0000
  -5  -1  -8      37     142                                                         -16    6.60   -1.52  1.0000
  -5  -1  -8      11     127                                                          89    6.60   -1.52  1.0000
  -5  -1  -8      21     153                                                         114    6.60   -1.52  1.0000
   5   1   9     641     193                                                         470    5.29   -0.63  1.0000
   5   1   9     784     190                                                         595    5.29   -0.63  1.0000
   5   1   9     751     221                                                         566    5.29   -0.63  1.0000
  -5  -1  -9     613     165                                                         460    5.29    0.63  1.0000
  -5  -1  -9     648     190                                                         491    5.29    0.63  1.0000
   5   1  10     530     233                                                         493    0.90   -2.05  1.0000
   5   1  10     735     225                                                         691    0.90   -2.05  1.0000
   5   1  10     193     177                                                         169    0.90   -2.05  1.0000
  -5  -1 -10      58     155                                                          43    0.90    2.05  1.0000
   5   1  11     538     228                                                         566  -10.69    4.51  1.0000
   5   1  11     118     173                                                          48  -10.69    4.51  1.0000
   5   1  11     274     224                                                         258  -10.69    4.51  1.0000
  -5  -1 -11     182     170                                                         145  -10.69   -4.51  1.0000
   5   1  12       2     167                                                        -109   -0.47    1.42  1.0000
  -5  -1 -12       2     167                                                        -253   -0.47   -1.42  1.0000
   4   1 -13       3     210                                                        -157    0.77    1.64  1.0000
  -4  -1  13      99     212                                                         134    0.77   -1.64  1.0000
  -4  -1  13      40     188                                                          63    0.77   -1.64  1.0000
   4   1 -12     208     208                                                         248    4.10    1.95  1.0000
  -4  -1  12     143     202                                                         174    4.10   -1.95  1.0000
  -4  -1  12     297     198                                                         348    4.10   -1.95  1.0000
   4   1 -11    1585     287                                                        1799    1.38   -2.70  1.0000
   4   1 -11    1042     298                                                        1217    1.38   -2.70  1.0000
   4   1 -11    1121     243                                                        1302    1.38   -2.70  1.0000
  -4  -1  11    1497     263                                                        1709    1.38    2.70  1.0000
  -4  -1  11    1727     289                                                        1954    1.38    2.70  1.0000
   4   1 -10     191     179                                                         114    3.67   -2.37  1.0000
   4   1 -10     498     162                                                         371    3.67   -2.37  1.0000
   4   1 -10     210     209                                                         129    3.67   -2.37  1.0000
  -4  -1  10     473     177                                                         345    3.67    2.37  1.0000
  -4  -1  10     168     160                                                          94    3.67    2.37  1.0000
  -4  -1  10      16     170                                                         -80    3.67    2.37  1.0000
   4   1  -9     264     135                                                          41  -10.80    1.44  1.0000
   4   1  -9     302     146                                                          57  -10.80    1.44  1.0000
   4   1  -9      97     148                                                          -2  -10.80    1.44  1.0000
   4   1  -9      97     177                                                        -135  -10.80    1.44  1.0000
  -4  -1   9     429     161                                                         135  -10.80   -1.44  1.0000
  -4  -1   9      97     161                                                         -18  -10.80   -1.44  1.0000
  -4  -1   9     307     137                                                          69  -10.80   -1.44  1.0000
  -4  -1   9     381     142                                                         108  -10.80   -1.44  1.0000
   4   1  -8     534     140                                                         364    2.92  -11.85  1.0000
   4   1  -8     389     162                                                         229    2.92  -11.85  1.0000
   4   1  -8     305     154                                                         152    2.92  -11.85  1.0000
   4   1  -8     247     176                                                         100    2.92  -11.85  1.0000
  -4  -1   8     335     150                                                         281    2.92   11.85  1.0000
  -4  -1   8     237     146                                                         167    2.92   11.85  1.0000
  -4  -1   8     277     163                                                         214    2.92   11.85  1.0000
  -4  -1   8     259     134                                                         193    2.92   11.85  1.0000
   4   1  -7    5789     372                                                        5517   19.90   17.16  1.0000
   4   1  -7    6478     350                                                        6224   19.90   17.16  1.0000
   4   1  -7    5567     355                                                        5289   19.90   17.16  1.0000
   4   1  -7    5967     314                                                        5700   19.90   17.16  1.0000
  -4  -1   7    5910     359                                                        5636   19.90  -17.16  1.0000
  -4  -1   7    5928     319                                                        5654   19.90  -17.16  1.0000
  -4  -1   7    5661     329                                                        5380   19.90  -17.16  1.0000
   4   1  -6    1120     196                                                        1234   -5.28  -10.88  1.0000
   4   1  -6    1298     221                                                        1430   -5.28  -10.88  1.0000
   4   1  -6    1140     170                                                        1256   -5.28  -10.88  1.0000
   4   1  -6    1280     197                                                        1410   -5.28  -10.88  1.0000
  -4  -1   6     759     178                                                         839   -5.28   10.88  1.0000
  -4  -1   6    1187     170                                                        1317   -5.28   10.88  1.0000
  -4  -1   6    1026     180                                                        1139   -5.28   10.88  1.0000
   4   1  -5    4337     304                                                        5104    6.56   -4.85  1.0000
   4   1  -5    4070     292                                                        4814    6.56   -4.85  1.0000
   4   1  -5    4123     317                                                        4871    6.56   -4.85  1.0000
   4   1  -5    4411     252                                                        5185    6.56   -4.85  1.0000
  -4  -1   5    3972     263                                                        4748    6.56    4.85  1.0000
  -4  -1   5    4369     300                                                        5182    6.56    4.85  1.0000
  -4  -1   5    3946     304                                                        4719    6.56    4.85  1.0000
   4   1  -4       3      98                                                        -201    1.37    1.33  1.0000
   4   1  -4      61      85                                                          64    1.37    1.33  1.0000
   4   1  -4      30     125                                                          31    1.37    1.33  1.0000
   4   1  -4      31     114                                                          32    1.37    1.33  1.0000
  -4  -1   4     224     125                                                         225    1.37   -1.33  1.0000
  -4  -1   4      87      89                                                          86    1.37   -1.33  1.0000
  -4  -1   4      99     109                                                          98    1.37   -1.33  1.0000
   4   1  -3    3817     283                                                        5017  -13.75   -5.26  1.0000
   4   1  -3    3445     262                                                        4584  -13.75   -5.26  1.0000
   4   1  -3    3863     263                                                        5070  -13.75   -5.26  1.0000
   4   1  -3    3986     201                                                        5212  -13.75   -5.26  1.0000
  -4  -1   3    4034     206                                                        5297  -13.75    5.26  1.0000
  -4  -1   3    3387     277                                                        4544  -13.75    5.26  1.0000
   4   1  -2    4600     211                                                        3815   11.27   -2.53  1.0000
   4   1  -2    4594     240                                                        3809   11.27   -2.53  1.0000
   4   1  -2    4446     134                                                        3673   11.27   -2.53  1.0000
   4   1  -2    4451     231                                                        3678   11.27   -2.53  1.0000
  -4  -1   2    4933     237                                                        4117   11.27    2.53  1.0000
   4   1  -1    1046     203                                                        2546  -76.50   -6.93  1.0000
   4   1  -1    1064     155                                                        2472  -76.50   -6.93  1.0000
  -4  -1   1    1368     144                                                        2348  -76.50    6.93  1.0000
  -4  -1   1    1346     193                                                        2448  -76.50    6.93  1.0000
   4   1   0     409      54                                                          12  -26.13   -2.21  1.0000
   4   1   0     346      55                                                          26  -26.13   -2.21  1.0000
   4   1   0     207      76                                                          87  -26.13   -2.21  1.0000
   4   1   0     561      98                                                         -72  -26.13   -2.21  1.0000
  -4  -1   0     428      75                                                           9  -26.13    2.21  1.0000
  -4  -1   0     302      51                                                          40  -26.13    2.21  1.0000
  -4  -1   0     561      93                                                         -46  -26.13    2.21  1.0000
   4   1   1    1304     207                                                        2509   78.12   -5.85  1.0000
   4   1   1    1299     165                                                        2530   78.12   -5.85  1.0000
   4   1   1    1413     143                                                        2130   78.12   -5.85  1.0000
  -4  -1  -1    1142     163                                                        2185   78.12    5.85  1.0000
  -4  -1  -1    1060     147                                                        2421   78.12    5.85  1.0000
   4   1   2    4644     215                                                        3854   13.40    1.87  1.0000
   4   1   2    4907     258                                                        4097   13.40    1.87  1.0000
   4   1   2    4956     208                                                        4143   13.40    1.87  1.0000
  -4  -1  -2    4609     212                                                        3826   13.40   -1.87  1.0000
  -4  -1  -2    4708     257                                                        3918   13.40   -1.87  1.0000
  -4  -1  -2    4528     213                                                        3752   13.40   -1.87  1.0000
   4   1   3    3865     305                                                        5129   15.45   -4.58  1.0000
   4   1   3    3843     262                                                        5103   15.45   -4.58  1.0000
   4   1   3    3716     266                                                        4955   15.45   -4.58  1.0000
  -4  -1  -3    4021     300                                                        5275   15.45    4.58  1.0000
  -4  -1  -3    3854     259                                                        5081   15.45    4.58  1.0000
  -4  -1  -3    3873     183                                                        5103   15.45    4.58  1.0000
  -4  -1  -3    3780     257                                                        4995   15.45    4.58  1.0000
   4   1   4      32     137                                                          38    1.99   -2.01  1.0000
   4   1   4       7     114                                                         -90    1.99   -2.01  1.0000
   4   1   4       7     104                                                        -107    1.99   -2.01  1.0000
  -4  -1  -4      70      78                                                          89    1.99    2.01  1.0000
  -4  -1  -4     105     112                                                         129    1.99    2.01  1.0000
  -4  -1  -4       7     108                                                         -50    1.99    2.01  1.0000
  -4  -1  -4       7     126                                                         -62    1.99    2.01  1.0000
   4   1   5    4139     294                                                        4972   -6.87   -5.62  1.0000
   4   1   5    4111     313                                                        4942   -6.87   -5.62  1.0000
   4   1   5    4018     275                                                        4839   -6.87   -5.62  1.0000
  -4  -1  -5    4438     343                                                        5251   -6.87    5.62  1.0000
  -4  -1  -5    3938     296                                                        4704   -6.87    5.62  1.0000
  -4  -1  -5    4034     238                                                        4810   -6.87    5.62  1.0000
  -4  -1  -5    4971     319                                                        5831   -6.87    5.62  1.0000
   4   1   6     834     166                                                         913   -5.22   10.50  1.0000
   4   1   6    1281     194                                                        1406   -5.22   10.50  1.0000
   4   1   6    1004     204                                                        1102   -5.22   10.50  1.0000
  -4  -1  -6    1326     201                                                        1446   -5.22  -10.50  1.0000
  -4  -1  -6     874     144                                                         950   -5.22  -10.50  1.0000
  -4  -1  -6    1159     189                                                        1264   -5.22  -10.50  1.0000
  -4  -1  -6    1262     219                                                        1376   -5.22  -10.50  1.0000
   4   1   7    6450     356                                                        6227  -20.53   17.44  1.0000
   4   1   7    5295     313                                                        5035  -20.53   17.44  1.0000
   4   1   7    5853     372                                                        5612  -20.53   17.44  1.0000
  -4  -1  -7    6364     388                                                        6145  -20.53  -17.44  1.0000
  -4  -1  -7    6611     361                                                        6400  -20.53  -17.44  1.0000
  -4  -1  -7    5852     299                                                        5616  -20.53  -17.44  1.0000
  -4  -1  -7    5152     339                                                        4893  -20.53  -17.44  1.0000
   4   1   8     388     157                                                         244   -5.66    5.00  1.0000
   4   1   8     179     147                                                          78   -5.66    5.00  1.0000
   4   1   8     705     199                                                         517   -5.66    5.00  1.0000
  -4  -1  -8      47     133                                                        -194   -5.66   -5.00  1.0000
  -4  -1  -8     525     144                                                         350   -5.66   -5.00  1.0000
  -4  -1  -8     599     193                                                         413   -5.66   -5.00  1.0000
   4   1   9     348     164                                                          99   11.22    0.58  1.0000
   4   1   9     343     147                                                          96   11.22    0.58  1.0000
   4   1   9     616     190                                                         271   11.22    0.58  1.0000
  -4  -1  -9     745     196                                                         304   11.22   -0.58  1.0000
  -4  -1  -9     483     140                                                         146   11.22   -0.58  1.0000
  -4  -1  -9     490     149                                                         150   11.22   -0.58  1.0000
   4   1  10     333     168                                                         239    3.45    3.43  1.0000
   4   1  10      19     166                                                         -27    3.45    3.43  1.0000
   4   1  10     186     192                                                         115    3.45    3.43  1.0000
  -4  -1 -10     184     158                                                         116    3.45   -3.43  1.0000
   4   1  11    1184     245                                                        1363   -1.34   -2.53  1.0000
   4   1  11    1182     288                                                        1361   -1.34   -2.53  1.0000
   4   1  11    1325     280                                                        1514   -1.34   -2.53  1.0000
  -4  -1 -11    1252     253                                                        1433   -1.34    2.53  1.0000
   4   1  12      40     181                                                          55    4.79   -1.93  1.0000
   3   1 -13      17     218                                                          33   -1.01    2.73  1.0000
  -3  -1  13       4     206                                                          10   -1.01   -2.73  1.0000
  -3  -1  13     112     193                                                         155   -1.01   -2.73  1.0000
   3   1 -12    2979     353                                                        2944    5.68    0.67  1.0000
  -3  -1  12    3322     366                                                        3285    5.68   -0.67  1.0000
  -3  -1  12    3023     340                                                        2987    5.68   -0.67  1.0000
   3   1 -11     100     161                                                          69   -1.40    1.30  1.0000
   3   1 -11       3     179                                                         -52   -1.40    1.30  1.0000
  -3  -1  11       3     135                                                        -278   -1.40   -1.30  1.0000
  -3  -1  11       3     157                                                        -298   -1.40   -1.30  1.0000
  -3  -1  11       3     156                                                        -131   -1.40   -1.30  1.0000
   3   1 -10     501     188                                                         643    3.68   -1.13  1.0000
   3   1 -10     669     218                                                         832    3.68   -1.13  1.0000
   3   1 -10     742     258                                                         914    3.68   -1.13  1.0000
  -3  -1  10     562     215                                                         721    3.68    1.13  1.0000
  -3  -1  10     714     199                                                         892    3.68    1.13  1.0000
  -3  -1  10     635     194                                                         804    3.68    1.13  1.0000
   3   1  -9     755     187                                                         549   -4.55   -3.53  1.0000
   3   1  -9     418     153                                                         266   -4.55   -3.53  1.0000
   3   1  -9     397     163                                                         249   -4.55   -3.53  1.0000
   3   1  -9     307     191                                                         178   -4.55   -3.53  1.0000
  -3  -1   9     421     172                                                         264   -4.55    3.53  1.0000
  -3  -1   9     259     165                                                         138   -4.55    3.53  1.0000
  -3  -1   9     743     166                                                         532   -4.55    3.53  1.0000
  -3  -1   9     386     146                                                         236   -4.55    3.53  1.0000
   3   1  -8    9492     428                                                        8576    1.83   -6.11  1.0000
   3   1  -8    9882     467                                                        8947    1.83   -6.11  1.0000
   3   1  -8   10571     453                                                        9604    1.83   -6.11  1.0000
   3   1  -8    9926     480                                                        8989    1.83   -6.11  1.0000
  -3  -1   8    9494     473                                                        8592    1.83    6.11  1.0000
  -3  -1   8    9888     444                                                        8967    1.83    6.11  1.0000
  -3  -1   8   10087     424                                                        9157    1.83    6.11  1.0000
  -3  -1   8   10497     451                                                        9548    1.83    6.11  1.0000
   3   1  -7    4853     319                                                        5199   16.07    1.57  1.0000
   3   1  -7    4790     305                                                        5132   16.07    1.57  1.0000
   3   1  -7    4649     348                                                        4983   16.07    1.57  1.0000
   3   1  -7    4405     324                                                        4725   16.07    1.57  1.0000
  -3  -1   7    4713     316                                                        5057   16.07   -1.57  1.0000
  -3  -1   7    4333     306                                                        4654   16.07   -1.57  1.0000
  -3  -1   7    5095     303                                                        5461   16.07   -1.57  1.0000
  -3  -1   7    4388     333                                                        4713   16.07   -1.57  1.0000
   3   1  -6     822     148                                                         331    4.29  -11.30  1.0000
   3   1  -6     684     122                                                         245    4.29  -11.30  1.0000
   3   1  -6     931     171                                                         402    4.29  -11.30  1.0000
   3   1  -6    1121     147                                                         531    4.29  -11.30  1.0000
  -3  -1   6     609     130                                                         203    4.29   11.30  1.0000
  -3  -1   6     768     152                                                         300    4.29   11.30  1.0000
  -3  -1   6    1154     152                                                         559    4.29   11.30  1.0000
   3   1  -5     276     178                                                        1267   -3.23   23.19  1.0000
   3   1  -5     289     153                                                        1297   -3.23   23.19  1.0000
   3   1  -5     298     174                                                        1318   -3.23   23.19  1.0000
   3   1  -5     256     184                                                        1221   -3.23   23.19  1.0000
  -3  -1   5     314     187                                                        1330   -3.23  -23.19  1.0000
  -3  -1   5     176     154                                                         994   -3.23  -23.19  1.0000
  -3  -1   5     342     174                                                        1392   -3.23  -23.19  1.0000
   3   1  -4   21987     737                                                       23912   10.28   -0.60  1.0000
   3   1  -4   21879     695                                                       23800   10.28   -0.60  1.0000
   3   1  -4   20757     740                                                       22628   10.28   -0.60  1.0000
   3   1  -4   22596     756                                                       24548   10.28   -0.60  1.0000
  -3  -1   4   21661     751                                                       23725   10.28    0.60  1.0000
  -3  -1   4   21280     731                                                       23326   10.28    0.60  1.0000
  -3  -1   4   21736     698                                                       23804   10.28    0.60  1.0000
   3   1  -3    2280     143                                                         970  -15.87   -9.40  1.0000
   3   1  -3    1568     136                                                         528  -15.87   -9.40  1.0000
   3   1  -3    1863     131                                                         705  -15.87   -9.40  1.0000
   3   1  -3    2186      99                                                         909  -15.87   -9.40  1.0000
  -3  -1   3    1766     102                                                         645  -15.87    9.40  1.0000
  -3  -1   3    1772     127                                                         649  -15.87    9.40  1.0000
  -3  -1   3    1492     129                                                         484  -15.87    9.40  1.0000
   3   1  -2     236     117                                                         566   -5.54    8.86  1.0000
   3   1  -2     226     106                                                         551   -5.54    8.86  1.0000
   3   1  -2     361      73                                                         757   -5.54    8.86  1.0000
   3   1  -2     400     127                                                         814   -5.54    8.86  1.0000
  -3  -1   2     300     121                                                         665   -5.54   -8.86  1.0000
  -3  -1   2     234      76                                                         562   -5.54   -8.86  1.0000
   3   1  -1    5524     151                                                        2573  -21.40  -30.66  1.0000
   3   1  -1    5456     185                                                        2523  -21.40  -30.66  1.0000
   3   1  -1    5255      89                                                        2375  -21.40  -30.66  1.0000
  -3  -1   1    6331     186                                                        3188  -21.40   30.66  1.0000
  -3  -1   1    5802     131                                                        2789  -21.40   30.66  1.0000
   3   1   0   10780     672                                                       22788   52.21    0.84  1.0000
   3   1   0   11391     614                                                       23673   52.21    0.84  1.0000
   3   1   0   11110     610                                                       23267   52.21    0.84  1.0000
  -3  -1   0   11034     673                                                       23136   52.21   -0.84  1.0000
  -3  -1   0   10991     609                                                       23074   52.21   -0.84  1.0000
  -3  -1   0   10717     613                                                       22676   52.21   -0.84  1.0000
   3   1   1    5908     157                                                        2809   22.14  -31.60  1.0000
   3   1   1    5873     144                                                        2783   22.14  -31.60  1.0000
   3   1   1    5329     187                                                        2380   22.14  -31.60  1.0000
  -3  -1  -1    5931     157                                                        2816   22.14   31.60  1.0000
  -3  -1  -1    6028     197                                                        2889   22.14   31.60  1.0000
  -3  -1  -1    5597     147                                                        2568   22.14   31.60  1.0000
   3   1   2     269     133                                                         619   -4.69   -9.04  1.0000
   3   1   2     243     108                                                         579   -4.69   -9.04  1.0000
   3   1   2     250     105                                                         589   -4.69   -9.04  1.0000
  -3  -1  -2     338     113                                                         724   -4.69    9.04  1.0000
  -3  -1  -2     306     130                                                         676   -4.69    9.04  1.0000
  -3  -1  -2     289     110                                                         650   -4.69    9.04  1.0000
  -3  -1  -2     274      57                                                         627   -4.69    9.04  1.0000
   3   1   3    2231     138                                                         897   16.96   -9.16  1.0000
   3   1   3    1668     122                                                         554   16.96   -9.16  1.0000
   3   1   3    1697     145                                                         571   16.96   -9.16  1.0000
  -3  -1  -3    1873     124                                                         676   16.96    9.16  1.0000
  -3  -1  -3    1991     134                                                         748   16.96    9.16  1.0000
  -3  -1  -3    1978     144                                                         740   16.96    9.16  1.0000
  -3  -1  -3    2027      91                                                         770   16.96    9.16  1.0000
   3   1   4   21780     706                                                       24065   10.84    0.07  1.0000
   3   1   4   22120     753                                                       24422   10.84    0.07  1.0000
   3   1   4   20568     720                                                       22789   10.84    0.07  1.0000
  -3  -1  -4   21393     749                                                       23505   10.84   -0.07  1.0000
  -3  -1  -4   21217     725                                                       23321   10.84   -0.07  1.0000
  -3  -1  -4   22464     793                                                       24629   10.84   -0.07  1.0000
  -3  -1  -4   21213     679                                                       23317   10.84   -0.07  1.0000
   3   1   5     249     151                                                        1180    2.94   23.29  1.0000
   3   1   5     303     183                                                        1306    2.94   23.29  1.0000
   3   1   5     234     170                                                        1145    2.94   23.29  1.0000
  -3  -1  -5     280     144                                                        1277    2.94  -23.29  1.0000
  -3  -1  -5     180     170                                                        1027    2.94  -23.29  1.0000
  -3  -1  -5     308     177                                                        1340    2.94  -23.29  1.0000
  -3  -1  -5     269     201                                                        1251    2.94  -23.29  1.0000
   3   1   6     524     127                                                         160    3.89   11.32  1.0000
   3   1   6     479     137                                                         135    3.89   11.32  1.0000
   3   1   6     486     147                                                         139    3.89   11.32  1.0000
  -3  -1  -6    1069     131                                                         505    3.89  -11.32  1.0000
  -3  -1  -6    1109     159                                                         533    3.89  -11.32  1.0000
  -3  -1  -6     603     167                                                         203    3.89  -11.32  1.0000
  -3  -1  -6     595     133                                                         198    3.89  -11.32  1.0000
   3   1   7    4770     319                                                        5061  -18.08    0.71  1.0000
   3   1   7    4276     284                                                        4537  -18.08    0.71  1.0000
   3   1   7    4786     342                                                        5078  -18.08    0.71  1.0000
  -3  -1  -7    4633     327                                                        4907  -18.08   -0.71  1.0000
  -3  -1  -7    4484     290                                                        4750  -18.08   -0.71  1.0000
  -3  -1  -7    4547     351                                                        4816  -18.08   -0.71  1.0000
   3   1   8    8525     458                                                        7941   -2.94    2.85  1.0000
   3   1   8    9238     411                                                        8630   -2.94    2.85  1.0000
   3   1   8    8946     437                                                        8348   -2.94    2.85  1.0000
  -3  -1  -8    9420     492                                                        8813   -2.94   -2.85  1.0000
  -3  -1  -8    9754     463                                                        9136   -2.94   -2.85  1.0000
  -3  -1  -8    9584     414                                                        8972   -2.94   -2.85  1.0000
   3   1   9      33     144                                                        -132    4.50   -4.44  1.0000
   3   1   9     596     190                                                         411    4.50   -4.44  1.0000
   3   1   9      99     139                                                          27    4.50   -4.44  1.0000
  -3  -1  -9     208     178                                                         103    4.50    4.44  1.0000
  -3  -1  -9      33     133                                                         -59    4.50    4.44  1.0000
  -3  -1  -9     402     155                                                         256    4.50    4.44  1.0000
   3   1  10     700     229                                                         865    3.43    0.91  1.0000
   3   1  10     390     183                                                         515    3.43    0.91  1.0000
   3   1  10     414     227                                                         543    3.43    0.91  1.0000
  -3  -1 -10     517     190                                                         652    3.43   -0.91  1.0000
   3   1  11       4     147                                                        -229    1.24    1.77  1.0000
   3   1  11      17     183                                                           5    1.24    1.77  1.0000
   3   1  11       4     184                                                        -186    1.24    1.77  1.0000
  -3  -1 -11     152     174                                                         111    1.24   -1.77  1.0000
   3   1  12    3104     371                                                        3081    6.14   -0.86  1.0000
   3   1  12    2614     308                                                        2590    6.14   -0.86  1.0000
   3   1  12    2944     389                                                        2921    6.14   -0.86  1.0000
   2   1 -13     777     248                                                         732   -1.31    1.98  1.0000
  -2  -1  13     849     264                                                         810   -1.31   -1.98  1.0000
  -2  -1  13     731     249                                                         694   -1.31   -1.98  1.0000
   2   1 -12     132     210                                                         251    4.35   -2.09  1.0000
  -2  -1  12     114     224                                                         226    4.35    2.09  1.0000
  -2  -1  12      19     170                                                        -149    4.35    2.09  1.0000
   2   1 -11    1366     243                                                        1094    0.17   -8.41  1.0000
   2   1 -11    1683     253                                                        1384    0.17   -8.41  1.0000
  -2  -1  11    2262     300                                                        1875    0.17    8.41  1.0000
  -2  -1  11    2111     262                                                        1736    0.17    8.41  1.0000
  -2  -1  11    1206     217                                                         918    0.17    8.41  1.0000
   2   1 -10      90     173                                                         165    3.23    4.46  1.0000
   2   1 -10      60     173                                                         121    3.23    4.46  1.0000
   2   1 -10      49     147                                                         104    3.23    4.46  1.0000
  -2  -1  10      25     148                                                        -162    3.23   -4.46  1.0000
  -2  -1  10      25     165                                                        -238    3.23   -4.46  1.0000
  -2  -1  10     192     162                                                         302    3.23   -4.46  1.0000
   2   1  -9     185     190                                                         297   -4.83    2.44  1.0000
   2   1  -9      52     147                                                         111   -4.83    2.44  1.0000
   2   1  -9      11     154                                                           6   -4.83    2.44  1.0000
   2   1  -9      62     150                                                         127   -4.83    2.44  1.0000
  -2  -1   9      24     142                                                         -12   -4.83   -2.44  1.0000
  -2  -1   9     135     172                                                         255   -4.83   -2.44  1.0000
  -2  -1   9      13     140                                                          57   -4.83   -2.44  1.0000
  -2  -1   9      40     161                                                         110   -4.83   -2.44  1.0000
   2   1  -8     962     231                                                        1190   -6.81   -1.06  1.0000
   2   1  -8     973     196                                                        1203   -6.81   -1.06  1.0000
   2   1  -8    1078     211                                                        1320   -6.81   -1.06  1.0000
   2   1  -8     898     197                                                        1118   -6.81   -1.06  1.0000
  -2  -1   8     878     193                                                        1102   -6.81    1.06  1.0000
  -2  -1   8     908     188                                                        1136   -6.81    1.06  1.0000
  -2  -1   8     817     205                                                        1032   -6.81    1.06  1.0000
  -2  -1   8     891     199                                                        1117   -6.81    1.06  1.0000
   2   1  -7    1726     248                                                        2063   -6.70    2.70  1.0000
   2   1  -7    1753     222                                                        2093   -6.70    2.70  1.0000
   2   1  -7    1587     233                                                        1910   -6.70    2.70  1.0000
   2   1  -7    1844     235                                                        2193   -6.70    2.70  1.0000
  -2  -1   7    1625     239                                                        1951   -6.70   -2.70  1.0000
  -2  -1   7    1872     219                                                        2223   -6.70   -2.70  1.0000
  -2  -1   7    1340     203                                                        1635   -6.70   -2.70  1.0000
  -2  -1   7    1968     236                                                        2328   -6.70   -2.70  1.0000
   2   1  -6       3     117                                                          25   -3.30    5.95  1.0000
   2   1  -6      38     122                                                         -63   -3.30    5.95  1.0000
   2   1  -6      38     107                                                         -21   -3.30    5.95  1.0000
   2   1  -6      38     145                                                        -111   -3.30    5.95  1.0000
  -2  -1   6      38     107                                                          -7   -3.30   -5.95  1.0000
  -2  -1   6      38     117                                                        -112   -3.30   -5.95  1.0000
  -2  -1   6      38     114                                                         -25   -3.30   -5.95  1.0000
  -2  -1   6       3     133                                                          25   -3.30   -5.95  1.0000
   2   1  -5    9724     308                                                        6124   24.80   16.02  1.0000
   2   1  -5    9585     297                                                        6012   24.80   16.02  1.0000
   2   1  -5    9310     316                                                        5790   24.80   16.02  1.0000
   2   1  -5   10205     345                                                        6515   24.80   16.02  1.0000
  -2  -1   5    9439     307                                                        6125   24.80  -16.02  1.0000
  -2  -1   5    9256     325                                                        5974   24.80  -16.02  1.0000
  -2  -1   5    9461     302                                                        6143   24.80  -16.02  1.0000
   2   1  -4     652     114                                                          62   17.37   20.81  1.0000
   2   1  -4     599     118                                                        -100   17.37   20.81  1.0000
   2   1  -4     697     102                                                         110   17.37   20.81  1.0000
   2   1  -4     800     119                                                         218   17.37   20.81  1.0000
  -2  -1   4     929     115                                                         397   17.37  -20.81  1.0000
  -2  -1   4     738     125                                                         185   17.37  -20.81  1.0000
  -2  -1   4     718     110                                                         162   17.37  -20.81  1.0000
   2   1  -3    1553     140                                                        1092  -40.05  -67.42  1.0000
   2   1  -3    1632     114                                                        1021  -40.05  -67.42  1.0000
   2   1  -3    1464     140                                                        1177  -40.05  -67.42  1.0000
   2   1  -3    1717     142                                                         950  -40.05  -67.42  1.0000
  -2  -1   3    1221     141                                                        1331  -40.05   67.42  1.0000
  -2  -1   3    1166     155                                                        1391  -40.05   67.42  1.0000
  -2  -1   3    1199     128                                                        1355  -40.05   67.42  1.0000
   2   1  -2    1249     111                                                         766   21.00    8.18  1.0000
   2   1  -2    1144     112                                                         666   21.00    8.18  1.0000
   2   1  -2    1192      81                                                         712   21.00    8.18  1.0000
  -2  -1   2    1236      88                                                         756   21.00   -8.18  1.0000
  -2  -1   2     939     104                                                         473   21.00   -8.18  1.0000
  -2  -1   2    1156     104                                                         679   21.00   -8.18  1.0000
   2   1  -1    1776     161                                                        2709   -6.94   42.41  1.0000
   2   1  -1    1668     149                                                        2508   -6.94   42.41  1.0000
   2   1  -1    1558      94                                                        2298   -6.94   42.41  1.0000
  -2  -1   1    1399     154                                                        2473   -6.94  -42.41  1.0000
   2   1   0    6764     203                                                        6909   -0.97   -0.30  1.0000
   2   1   0    6656     206                                                        6800   -0.97   -0.30  1.0000
   2   1   0    7029     255                                                        7177   -0.97   -0.30  1.0000
  -2  -1   0    7040     249                                                        7187   -0.97    0.30  1.0000
  -2  -1   0    6509     203                                                        6651   -0.97    0.30  1.0000
  -2  -1   0    6842     210                                                        6987   -0.97    0.30  1.0000
   2   1   1    1530     166                                                        2648    5.66   42.65  1.0000
   2   1   1    1484      86                                                        2555    5.66   42.65  1.0000
   2   1   1    1526     134                                                        2641    5.66   42.65  1.0000
   2   1   1    1550     133                                                        2687    5.66   42.65  1.0000
  -2  -1  -1    1843     138                                                        2736    5.66  -42.65  1.0000
  -2  -1  -1    1694     167                                                        2464    5.66  -42.65  1.0000
  -2  -1  -1    1793     136                                                        2647    5.66  -42.65  1.0000
   2   1   2    1268      72                                                         796   21.35   -8.56  1.0000
   2   1   2    1045      99                                                         579   21.35   -8.56  1.0000
   2   1   2    1124     106                                                         656   21.35   -8.56  1.0000
   2   1   2    1189     119                                                         719   21.35   -8.56  1.0000
  -2  -1  -2    1015     115                                                         548   21.35    8.56  1.0000
  -2  -1  -2    1130      71                                                         660   21.35    8.56  1.0000
  -2  -1  -2    1173     107                                                         702   21.35    8.56  1.0000
  -2  -1  -2    1197     101                                                         725   21.35    8.56  1.0000
   2   1   3    1207     117                                                        1351   40.43  -67.20  1.0000
   2   1   3    1429     135                                                        1128   40.43  -67.20  1.0000
   2   1   3    1262     162                                                        1292   40.43  -67.20  1.0000
   2   1   3    1212     123                                                        1345   40.43  -67.20  1.0000
   2   1   3    1216     152                                                        1341   40.43  -67.20  1.0000
  -2  -1  -3    1492     111                                                        1158   40.43   67.20  1.0000
  -2  -1  -3    1664     135                                                        1001   40.43   67.20  1.0000
  -2  -1  -3    1636     137                                                        1025   40.43   67.20  1.0000
  -2  -1  -3    1476     155                                                        1173   40.43   67.20  1.0000
   2   1   4     673      97                                                          98   18.29  -21.59  1.0000
   2   1   4     659     110                                                          73   18.29  -21.59  1.0000
   2   1   4     708     123                                                         151   18.29  -21.59  1.0000
  -2  -1  -4     797     100                                                         231   18.29   21.59  1.0000
  -2  -1  -4     744     123                                                         165   18.29   21.59  1.0000
  -2  -1  -4     853     137                                                         299   18.29   21.59  1.0000
  -2  -1  -4     733     113                                                         151   18.29   21.59  1.0000
   2   1   5    9652     313                                                        6315  -24.55   15.59  1.0000
   2   1   5    9572     332                                                        6249  -24.55   15.59  1.0000
   2   1   5    9762     288                                                        6406  -24.55   15.59  1.0000
  -2  -1  -5    9564     307                                                        6015  -24.55  -15.59  1.0000
  -2  -1  -5    9325     343                                                        5822  -24.55  -15.59  1.0000
  -2  -1  -5    9096     316                                                        5638  -24.55  -15.59  1.0000
  -2  -1  -5    8664     277                                                        5292  -24.55  -15.59  1.0000
   2   1   6      35     113                                                         -27   -3.57   -5.48  1.0000
   2   1   6       2     134                                                          38   -3.57   -5.48  1.0000
   2   1   6      26     129                                                         113   -3.57   -5.48  1.0000
  -2  -1  -6      58     128                                                         174   -3.57    5.48  1.0000
  -2  -1  -6      35     132                                                        -159   -3.57    5.48  1.0000
  -2  -1  -6       3     109                                                          25   -3.57    5.48  1.0000
  -2  -1  -6       7     112                                                          62   -3.57    5.48  1.0000
   2   1   7    1834     232                                                        2165    5.22    2.96  1.0000
   2   1   7    1476     230                                                        1773    5.22    2.96  1.0000
   2   1   7    1675     205                                                        1991    5.22    2.96  1.0000
  -2  -1  -7    1136     235                                                        1397    5.22   -2.96  1.0000
  -2  -1  -7    1888     216                                                        2224    5.22   -2.96  1.0000
  -2  -1  -7    1856     227                                                        2190    5.22   -2.96  1.0000
  -2  -1  -7    1547     227                                                        1851    5.22   -2.96  1.0000
   2   1   8     975     182                                                        1228   -6.20    1.74  1.0000
   2   1   8     641     204                                                         845   -6.20    1.74  1.0000
   2   1   8    1083     216                                                        1350   -6.20    1.74  1.0000
   2   1   8     779     210                                                        1005   -6.20    1.74  1.0000
  -2  -1  -8     790     203                                                        1012   -6.20   -1.74  1.0000
  -2  -1  -8     748     175                                                         964   -6.20   -1.74  1.0000
  -2  -1  -8     987     198                                                        1236   -6.20   -1.74  1.0000
   2   1   9     148     170                                                         261    4.38    2.92  1.0000
   2   1   9      83     170                                                         170    4.38    2.92  1.0000
   2   1   9      82     185                                                         168    4.38    2.92  1.0000
   2   1   9     107     145                                                         205    4.38    2.92  1.0000
  -2  -1  -9     200     166                                                         301    4.38   -2.92  1.0000
  -2  -1  -9     180     150                                                         276    4.38   -2.92  1.0000
  -2  -1  -9      88     140                                                         154    4.38   -2.92  1.0000
   2   1  10      11     144                                                          26    3.30   -4.66  1.0000
   2   1  10     136     179                                                         234    3.30   -4.66  1.0000
   2   1  10      10     181                                                          21    3.30   -4.66  1.0000
  -2  -1 -10      11     151                                                          25    3.30    4.66  1.0000
  -2  -1 -10     166     162                                                         275    3.30    4.66  1.0000
   2   1  11    1919     276                                                        1570   -0.07   -8.31  1.0000
   2   1  11    1411     225                                                        1109   -0.07   -8.31  1.0000
   2   1  11    1718     290                                                        1387   -0.07   -8.31  1.0000
  -2  -1 -11    1456     232                                                        1184   -0.07    8.31  1.0000
  -2  -1 -11    1784     258                                                        1486   -0.07    8.31  1.0000
   2   1  12     156     186                                                         288    4.71    1.50  1.0000
   2   1  12      20     196                                                          -5    4.71    1.50  1.0000
   2   1  12     221     238                                                         374    4.71    1.50  1.0000
  -2  -1 -12       0     176                                                          20    4.71   -1.50  1.0000
   1   1 -14     217     223                                                          92   -2.69   -5.47  1.0000
   1   1 -13       4     204                                                         -78   -1.53    1.65  1.0000
  -1  -1  13      79     204                                                          93   -1.53   -1.65  1.0000
  -1  -1  13       6     223                                                           6   -1.53   -1.65  1.0000
   1   1 -12      44     205                                                         100    5.98    2.05  1.0000
  -1  -1  12      64     197                                                         135    5.98   -2.05  1.0000
  -1  -1  12      33     199                                                        -134    5.98   -2.05  1.0000
   1   1 -11     344     190                                                         202   -0.08   -6.82  1.0000
  -1  -1  11     330     202                                                         188   -0.08    6.82  1.0000
  -1  -1  11     431     184                                                         269   -0.08    6.82  1.0000
  -1  -1  11     637     190                                                         440   -0.08    6.82  1.0000
   1   1 -10      28     153                                                        -198    5.85    0.80  1.0000
   1   1 -10     353     165                                                         223    5.85    0.80  1.0000
   1   1 -10      70     162                                                          15    5.85    0.80  1.0000
  -1  -1  10     344     157                                                         214    5.85   -0.80  1.0000
  -1  -1  10     388     169                                                         250    5.85   -0.80  1.0000
  -1  -1  10      28     177                                                        -134    5.85   -0.80  1.0000
  -1  -1  10      28     169                                                        -236    5.85   -0.80  1.0000
   1   1  -9     565     160                                                         256    9.12    3.80  1.0000
   1   1  -9      80     134                                                          -7    9.12    3.80  1.0000
   1   1  -9     277     151                                                          74    9.12    3.80  1.0000
  -1  -1   9     423     152                                                         166    9.12   -3.80  1.0000
  -1  -1   9     400     169                                                         151    9.12   -3.80  1.0000
  -1  -1   9     252     140                                                          63    9.12   -3.80  1.0000
  -1  -1   9     408     166                                                         156    9.12   -3.80  1.0000
   1   1  -8    2979     243                                                        1911   -2.23  -11.82  1.0000
   1   1  -8    3465     255                                                        2304   -2.23  -11.82  1.0000
   1   1  -8    3853     261                                                        2622   -2.23  -11.82  1.0000
  -1  -1   8    3149     231                                                        2048   -2.23   11.82  1.0000
  -1  -1   8    3688     265                                                        2487   -2.23   11.82  1.0000
  -1  -1   8    2827     249                                                        1790   -2.23   11.82  1.0000
  -1  -1   8    3363     238                                                        2221   -2.23   11.82  1.0000
   1   1  -7     532     144                                                         290    2.75  -11.99  1.0000
   1   1  -7     454     169                                                         226    2.75  -11.99  1.0000
   1   1  -7     245     124                                                          65    2.75  -11.99  1.0000
   1   1  -7     459     141                                                         230    2.75  -11.99  1.0000
  -1  -1   7     412     151                                                         188    2.75   11.99  1.0000
  -1  -1   7     465     144                                                         230    2.75   11.99  1.0000
  -1  -1   7     520     129                                                         275    2.75   11.99  1.0000
  -1  -1   7     540     134                                                         291    2.75   11.99  1.0000
   1   1  -6     721     140                                                         476   -9.96   14.06  1.0000
   1   1  -6     769     145                                                         524   -9.96   14.06  1.0000
   1   1  -6     836     151                                                         591   -9.96   14.06  1.0000
   1   1  -6     660     162                                                         415   -9.96   14.06  1.0000
  -1  -1   6     666     131                                                         378   -9.96  -14.06  1.0000
  -1  -1   6     662     154                                                         375   -9.96  -14.06  1.0000
  -1  -1   6     668     146                                                         380   -9.96  -14.06  1.0000
  -1  -1   6     750     134                                                         458   -9.96  -14.06  1.0000
   1   1  -5     502     153                                                         542    4.77   -2.25  1.0000
   1   1  -5     527     140                                                         569    4.77   -2.25  1.0000
   1   1  -5     385     130                                                         417    4.77   -2.25  1.0000
   1   1  -5     438     125                                                         474    4.77   -2.25  1.0000
  -1  -1   5     247     117                                                         266    4.77    2.25  1.0000
  -1  -1   5     602     150                                                         645    4.77    2.25  1.0000
  -1  -1   5     332     132                                                         358    4.77    2.25  1.0000
  -1  -1   5     297     116                                                         321    4.77    2.25  1.0000
   1   1  -4     417     150                                                        1424   19.83    5.86  1.0000
   1   1  -4     313     147                                                        1217   19.83    5.86  1.0000
   1   1  -4     275     157                                                        1138   19.83    5.86  1.0000
   1   1  -4     584     170                                                        1729   19.83    5.86  1.0000
  -1  -1   4     300     137                                                        1220   19.83   -5.86  1.0000
  -1  -1   4     295     146                                                        1210   19.83   -5.86  1.0000
  -1  -1   4     300     160                                                        1221   19.83   -5.86  1.0000
  -1  -1   4     313     153                                                        1247   19.83   -5.86  1.0000
   1   1  -3    1765     152                                                        1940  -23.27  -48.21  1.0000
   1   1  -3    1675     158                                                        1666  -23.27  -48.21  1.0000
   1   1  -3    1917     171                                                        2337  -23.27  -48.21  1.0000
  -1  -1   3    1624     140                                                        1455  -23.27   48.21  1.0000
  -1  -1   3    1660     144                                                        1590  -23.27   48.21  1.0000
  -1  -1   3    1689     154                                                        1687  -23.27   48.21  1.0000
   1   1  -2    9183     129                                                        1628   39.46  -48.43  1.0000
   1   1  -2    8360     121                                                        1288   39.46  -48.43  1.0000
   1   1  -2    9061     115                                                        1576   39.46  -48.43  1.0000
  -1  -1   2    9015     128                                                        1556   39.46   48.43  1.0000
  -1  -1   2    8685     117                                                        1419   39.46   48.43  1.0000
  -1  -1   2    8831     119                                                        1479   39.46   48.43  1.0000
   1   1  -1    2675      75                                                         727   53.42   -3.38  1.0000
   1   1  -1    2658      76                                                         703   53.42   -3.38  1.0000
  -1  -1   1    2518      67                                                         525   53.42    3.38  1.0000
  -1  -1   1    2516      64                                                         523   53.42    3.38  1.0000
   1   1   1    2533      60                                                         502  -53.99   -2.07  1.0000
   1   1   1    2547      43                                                         523  -53.99   -2.07  1.0000
   1   1   1    2468      65                                                         399  -53.99   -2.07  1.0000
   1   1   1    2602      65                                                         605  -53.99   -2.07  1.0000
  -1  -1  -1    2619      66                                                         599  -53.99    2.07  1.0000
  -1  -1  -1    2610      64                                                         586  -53.99    2.07  1.0000
  -1  -1  -1    2662      77                                                         660  -53.99    2.07  1.0000
  -1  -1  -1    2652      48                                                         646  -53.99    2.07  1.0000
   1   1   2    8490     106                                                        1383   39.59   47.66  1.0000
   1   1   2    8715     121                                                        1476   39.59   47.66  1.0000
   1   1   2    8590     123                                                        1424   39.59   47.66  1.0000
   1   1   2    8441     125                                                        1363   39.59   47.66  1.0000
  -1  -1  -2    8448     114                                                        1366   39.59  -47.66  1.0000
  -1  -1  -2    8666     105                                                        1456   39.59  -47.66  1.0000
  -1  -1  -2    8761     122                                                        1496   39.59  -47.66  1.0000
  -1  -1  -2    8591     134                                                        1425   39.59  -47.66  1.0000
   1   1   3    1700     137                                                        1738   23.68  -47.68  1.0000
   1   1   3    1723     165                                                        1809   23.68  -47.68  1.0000
   1   1   3    1684     153                                                        1687   23.68  -47.68  1.0000
   1   1   3    1719     135                                                        1795   23.68  -47.68  1.0000
  -1  -1  -3    1635     150                                                        1548   23.68   47.68  1.0000
  -1  -1  -3    1663     163                                                        1646   23.68   47.68  1.0000
  -1  -1  -3    1731     148                                                        1855   23.68   47.68  1.0000
  -1  -1  -3    1709     136                                                        1790   23.68   47.68  1.0000
  -1  -1  -3    1600     138                                                        1416   23.68   47.68  1.0000
   1   1   4     300     155                                                        1278   20.56   -6.36  1.0000
   1   1   4     407     136                                                        1496   20.56   -6.36  1.0000
   1   1   4     279     140                                                        1233   20.56   -6.36  1.0000
   1   1   4     396     167                                                        1475   20.56   -6.36  1.0000
  -1  -1  -4     386     163                                                        1424   20.56    6.36  1.0000
  -1  -1  -4     366     147                                                        1383   20.56    6.36  1.0000
  -1  -1  -4     301     135                                                        1249   20.56    6.36  1.0000
   1   1   5     322     131                                                         357   -4.07   -2.42  1.0000
   1   1   5     231     111                                                         258   -4.07   -2.42  1.0000
   1   1   5     333     137                                                         369   -4.07   -2.42  1.0000
  -1  -1  -5     406     118                                                         451   -4.07    2.42  1.0000
  -1  -1  -5     416     135                                                         461   -4.07    2.42  1.0000
  -1  -1  -5     139     111                                                         158   -4.07    2.42  1.0000
   1   1   6    1015     156                                                         686   -9.55  -13.07  1.0000
   1   1   6     875     134                                                         558   -9.55  -13.07  1.0000
   1   1   6     873     157                                                         556   -9.55  -13.07  1.0000
  -1  -1  -6     802     134                                                         537   -9.55   13.07  1.0000
  -1  -1  -6     773     152                                                         509   -9.55   13.07  1.0000
  -1  -1  -6     747     141                                                         484   -9.55   13.07  1.0000
   1   1   7     448     170                                                         215   -2.85  -11.86  1.0000
   1   1   7     645     158                                                         376   -2.85  -11.86  1.0000
   1   1   7     310     129                                                         109   -2.85  -11.86  1.0000
  -1  -1  -7     538     142                                                         293   -2.85   11.86  1.0000
  -1  -1  -7     719     134                                                         445   -2.85   11.86  1.0000
  -1  -1  -7     579     135                                                         327   -2.85   11.86  1.0000
   1   1   8    3153     265                                                        2082   -1.42   11.62  1.0000
   1   1   8    3357     247                                                        2248   -1.42   11.62  1.0000
   1   1   8    3108     255                                                        2045   -1.42   11.62  1.0000
   1   1   8    3289     218                                                        2192   -1.42   11.62  1.0000
  -1  -1  -8    3660     235                                                        2496   -1.42  -11.62  1.0000
  -1  -1  -8    3428     241                                                        2305   -1.42  -11.62  1.0000
  -1  -1  -8    3005     245                                                        1961   -1.42  -11.62  1.0000
   1   1   9     426     143                                                         177   -8.89    4.47  1.0000
   1   1   9     171     169                                                          26   -8.89    4.47  1.0000
   1   1   9     837     192                                                         480   -8.89    4.47  1.0000
   1   1   9      81     143                                                         -76   -8.89    4.47  1.0000
  -1  -1  -9      81     138                                                         -22   -8.89   -4.47  1.0000
  -1  -1  -9     451     155                                                         189   -8.89   -4.47  1.0000
  -1  -1  -9     321     152                                                         105   -8.89   -4.47  1.0000
   1   1  10     364     180                                                         225    6.22   -0.87  1.0000
   1   1  10     507     213                                                         343    6.22   -0.87  1.0000
   1   1  10     180     145                                                          83    6.22   -0.87  1.0000
   1   1  10     334     194                                                         201    6.22   -0.87  1.0000
  -1  -1 -10     298     162                                                         174    6.22    0.87  1.0000
  -1  -1 -10     177     166                                                          82    6.22    0.87  1.0000
  -1  -1 -10     817     190                                                         613    6.22    0.87  1.0000
   1   1  11     532     209                                                         348    0.04   -6.96  1.0000
   1   1  11     397     164                                                         238    0.04   -6.96  1.0000
   1   1  11     216     205                                                          99    0.04   -6.96  1.0000
  -1  -1 -11     256     178                                                         131    0.04    6.96  1.0000
  -1  -1 -11     353     179                                                         206    0.04    6.96  1.0000
   1   1  12      27     149                                                        -267    5.13   -2.58  1.0000
   1   1  12      27     206                                                         -26    5.13   -2.58  1.0000
   1   1  12      36     202                                                          86    5.13   -2.58  1.0000
  -1  -1 -12     262     201                                                         401    5.13    2.58  1.0000
  -1  -1 -13       7     188                                                        -125    2.03   -1.98  1.0000
  -1  -1 -14     228     212                                                          97   -2.95   -5.41  1.0000
   0   1 -14     757     268                                                         825    3.00   -5.13  1.0000
   0   1 -13       9     201                                                           8    0.32   -0.66  1.0000
   0  -1  13     278     229                                                         261    0.32    0.66  1.0000
   0   1 -12    1471     275                                                        1493    5.45    2.15  1.0000
   0  -1  12    1083     253                                                        1100    5.45   -2.15  1.0000
   0  -1  12    1090     286                                                        1107    5.45   -2.15  1.0000
   0   1 -11    3243     344                                                        3182    0.21   -0.74  1.0000
   0  -1  11    2827     355                                                        2767    0.21    0.74  1.0000
   0  -1  11    3706     340                                                        3638    0.21    0.74  1.0000
   0  -1  11    3499     352                                                        3433    0.21    0.74  1.0000
   0   1 -10     129     170                                                         111    1.66   -6.47  1.0000
   0   1 -10      36     144                                                        -214    1.66   -6.47  1.0000
   0   1 -10      52     154                                                          24    1.66   -6.47  1.0000
   0  -1  10      36     166                                                        -133    1.66    6.47  1.0000
   0  -1  10      36     140                                                        -211    1.66    6.47  1.0000
   0  -1  10     121     184                                                          84    1.66    6.47  1.0000
   0  -1  10      36     131                                                        -217    1.66    6.47  1.0000
   0   1  -9    8234     439                                                        8974   -1.61   -4.83  1.0000
   0   1  -9    7001     442                                                        7684   -1.61   -4.83  1.0000
   0   1  -9    6821     439                                                        7495   -1.61   -4.83  1.0000
   0  -1   9    7975     468                                                        8673   -1.61    4.83  1.0000
   0  -1   9    6702     446                                                        7343   -1.61    4.83  1.0000
   0  -1   9    7081     413                                                        7739   -1.61    4.83  1.0000
   0  -1   9    7374     422                                                        8046   -1.61    4.83  1.0000
   0   1  -8   11112     532                                                       11739   20.02   -8.60  1.0000
   0   1  -8   12474     528                                                       13161   20.02   -8.60  1.0000
   0   1  -8   11899     543                                                       12561   20.02   -8.60  1.0000
   0  -1   8   11576     508                                                       12182   20.02    8.60  1.0000
   0  -1   8   11476     553                                                       12077   20.02    8.60  1.0000
   0  -1   8   12221     522                                                       12853   20.02    8.60  1.0000
   0  -1   8   12188     550                                                       12819   20.02    8.60  1.0000
   0   1  -7   18451     686                                                       19976    5.95    7.04  1.0000
   0   1  -7   18302     705                                                       19820    5.95    7.04  1.0000
   0   1  -7   17681     702                                                       19173    5.95    7.04  1.0000
   0  -1   7   17261     715                                                       18734    5.95   -7.04  1.0000
   0  -1   7   18483     678                                                       20008    5.95   -7.04  1.0000
   0  -1   7   18890     686                                                       20431    5.95   -7.04  1.0000
   0  -1   7   18739     713                                                       20274    5.95   -7.04  1.0000
   0   1  -6     413     137                                                         385    0.41    2.06  1.0000
   0   1  -6     330     133                                                         304    0.41    2.06  1.0000
   0   1  -6     379     138                                                         352    0.41    2.06  1.0000
   0  -1   6     263     123                                                         244    0.41   -2.06  1.0000
   0  -1   6     270     146                                                         250    0.41   -2.06  1.0000
   0  -1   6     369     134                                                         347    0.41   -2.06  1.0000
   0  -1   6     415     157                                                         391    0.41   -2.06  1.0000
   0   1  -5     130     118                                                         230    6.45   -1.74  1.0000
   0   1  -5     132     121                                                         232    6.45   -1.74  1.0000
   0   1  -5     198     124                                                         322    6.45   -1.74  1.0000
   0   1  -5      98     135                                                         183    6.45   -1.74  1.0000
   0  -1   5       2     108                                                          29    6.45    1.74  1.0000
   0  -1   5      25     112                                                         115    6.45    1.74  1.0000
   0  -1   5       6     126                                                          62    6.45    1.74  1.0000
   0  -1   5     156     136                                                         334    6.45    1.74  1.0000
   0   1  -4    3141     208                                                        2899   -2.51    8.98  1.0000
   0   1  -4    3475     221                                                        3223   -2.51    8.98  1.0000
   0   1  -4    3911     243                                                        3648   -2.51    8.98  1.0000
   0  -1   4    3766     235                                                        3641   -2.51   -8.98  1.0000
   0  -1   4    3772     231                                                        3647   -2.51   -8.98  1.0000
   0  -1   4    4009     220                                                        3883   -2.51   -8.98  1.0000
[truncated: 3,832,880 more chars]
