# Supplementary material for: Multivariate Metal–Organic Framework/Single-Walled Carbon Nanotube Buckypaper for Selective Lead Decontamination
Source: ACS Appl Nano Mater. 2022 Apr 1;5(4):5223–33. doi: 10.1021/acsanm.2c00280 (PMC9039961; doi:10.1021/acsanm.2c00280)
Supplement: Supplementary file 3 — an2c00280_si_003.cif [file an2c00280_si_003.cif]

 
data_mtv_PbNO3_SQ
# start Validation Reply Form
_vrf_PLAT213_mtv_PbNO3_SQ
;
PROBLEM: Atom C5              has ADP max/min Ratio .....        5.8 prolat
RESPONSE: unresolved disorder
;
_vrf_PLAT307_mtv_PbNO3_SQ
;
PROBLEM: Isolated Metal Atom found in Structure (Unusual)       Pb1A Check 
RESPONSE: One site of captured metal ions disordered on several sites
;
_vrf_PLAT412_mtv_PbNO3_SQ
;
PROBLEM: Short Intra XH3 .. XHn     H4A      ..H2SC     .       1.34 Ang.  
RESPONSE: Disorder of dynamic aminoacidic fragments pointing within pores
;
_vrf_PLAT201_mtv_PbNO3_SQ
;
PROBLEM: Isotropic non-H Atoms in Main Residue(s) .......          7 Report
RESPONSE: Due to disorder / not good anisotropic correction, then restrained 
as isotropic. They are atoms belonging to methylcysteine and methionine 
residue which are highly dynamic fragments, considering they
points within very large pores
;
_vrf_PLAT220_mtv_PbNO3_SQ
;
PROBLEM: NonSolvent   Resd 1  C   Ueq(max)/Ueq(min) Range       10.0 Ratio 
RESPONSE: unresolved disorder usual in porous crystals
;
_vrf_PLAT241_mtv_PbNO3_SQ
;
PROBLEM: High   'MainMol' Ueq as Compared to Neighbors of        S1M Check 
RESPONSE: expected disorder in large pores. In this structure terminal 
methylcysteine and methionine residues are highly dynamic fragments 
considering they point within very large pores
;
_vrf_PLAT242_mtv_PbNO3_SQ
;
PROBLEM: Low    'MainMol' Ueq as Compared to Neighbors of       C1S' Check 
RESPONSE: expected disorder in large pores. In this structure terminal 
methylcysteine and methionine residues are highly dynamic fragments 
considering they point within very large pores
;
_vrf_PLAT342_mtv_PbNO3_SQ
;
PROBLEM: Low Bond Precision on  C-C Bonds ...............       0.03 Ang.  
RESPONSE: Due to disorder expected in porous crystals
;
_vrf_PLAT919_mtv_PbNO3_SQ
;
PROBLEM: Reflection # Likely Affected by the Beamstop ...          1 Check 
RESPONSE: most likely due to imperfections of crystal that suffered
a single crystal to single crystal process
;
_vrf_PLAT987_mtv_PbNO3_SQ
;
PROBLEM: The Flack x is >> 0 -  Do a BASF/TWIN Refinement     Please Check 
RESPONSE: positional disorder/significant anomalous scatterers
;
_vrf_PLAT990_mtv_PbNO3_SQ
;
PROBLEM: Deprecated .res/.hkl Input Style SQUEEZE Job ...          ! Note  
RESPONSE: no ABIN command but all SQUEEZE details are appended in CIF
;
# end Validation Reply Form 
_audit_creation_method            'SHELXL-2018/3'
_shelx_SHELXL_version_number      '2018/3'
_chemical_name_systematic         ?
_chemical_name_common             ?
_chemical_melting_point           ?
_chemical_formula_moiety          ?
_chemical_formula_sum
 'C33 H60 Ca Cu6 N8 O34 Pb S6' 
_chemical_formula_weight          1933.76

loop_
 _atom_type_symbol
 _atom_type_description
 _atom_type_scat_dispersion_real
 _atom_type_scat_dispersion_imag
 _atom_type_scat_source
 'C'  'C'   0.0033   0.0016
 'International Tables Vol C Tables 4.2.6.8 and 6.1.1.4'
 'H'  'H'   0.0000   0.0000
 'International Tables Vol C Tables 4.2.6.8 and 6.1.1.4'
 'N'  'N'   0.0061   0.0033
 'International Tables Vol C Tables 4.2.6.8 and 6.1.1.4'
 'O'  'O'   0.0106   0.0060
 'International Tables Vol C Tables 4.2.6.8 and 6.1.1.4'
 'Ca'  'Ca'   0.2262   0.3064
 'International Tables Vol C Tables 4.2.6.8 and 6.1.1.4'
 'Cu'  'Cu'   0.3201   1.2651
 'International Tables Vol C Tables 4.2.6.8 and 6.1.1.4'
 'S'  'S'   0.1246   0.1234
 'International Tables Vol C Tables 4.2.6.8 and 6.1.1.4'
 'Pb'  'Pb'  -3.3944  10.1111
 'International Tables Vol C Tables 4.2.6.8 and 6.1.1.4'
 
_space_group_crystal_system       hexagonal
_space_group_IT_number            173
_space_group_name_H-M_alt         'P 63'
_space_group_name_Hall            'P 6c'
 
_shelx_space_group_comment
;
The symmetry employed for this shelxl refinement is uniquely defined
by the following loop, which should always be used as a source of
symmetry information in preference to the above space-group names.
They are only intended as comments.
;
 
loop_
 _space_group_symop_operation_xyz
 'x, y, z'
 '-y, x-y, z'
 '-x+y, -x, z'
 '-x, -y, z+1/2'
 'y, -x+y, z+1/2'
 'x-y, x, z+1/2'
 
_cell_length_a                    17.866(2)
_cell_length_b                    17.866(2)
_cell_length_c                    12.6684(18)
_cell_angle_alpha                 90
_cell_angle_beta                  90
_cell_angle_gamma                 120
_cell_volume                      3502.0(10)
_cell_formula_units_Z             2
_cell_measurement_temperature     100(2)
_cell_measurement_reflns_used     4532
_cell_measurement_theta_min       2.73
_cell_measurement_theta_max       48.32
 
_exptl_crystal_description        hexagonal
_exptl_crystal_colour             green
_exptl_crystal_density_meas       ?
_exptl_crystal_density_method     ?
_exptl_crystal_density_diffrn     1.834          
_exptl_crystal_F_000              1916
_exptl_transmission_factor_min    ?
_exptl_transmission_factor_max    ?
_exptl_crystal_size_max           0.14
_exptl_crystal_size_mid           0.10
_exptl_crystal_size_min           0.08
_exptl_absorpt_coefficient_mu     4.520
_shelx_estimated_absorpt_T_min    ?
_shelx_estimated_absorpt_T_max    ?
_exptl_absorpt_correction_type    multi-scan
_exptl_absorpt_correction_T_min   0.590
_exptl_absorpt_correction_T_max   0.678
_exptl_absorpt_process_details    sadabs
_exptl_absorpt_special_details    ?
_diffrn_ambient_temperature       100(2)
_diffrn_radiation_wavelength      0.71073
_diffrn_radiation_type            MoK\a
_diffrn_radiation_source         'fine-focus sealed tube'
_diffrn_measurement_device_type  'Bruker APEX-II CCD'
_diffrn_measurement_method       '\f and \w scans'
_diffrn_detector_area_resol_mean  ?
_diffrn_reflns_number             59514
_diffrn_reflns_av_unetI/netI      0.0625
_diffrn_reflns_av_R_equivalents   0.1047
_diffrn_reflns_limit_h_min        -22
_diffrn_reflns_limit_h_max        22
_diffrn_reflns_limit_k_min        -22
_diffrn_reflns_limit_k_max        22
_diffrn_reflns_limit_l_min        -15
_diffrn_reflns_limit_l_max        15
_diffrn_reflns_theta_min          2.280
_diffrn_reflns_theta_max          26.465
_diffrn_reflns_theta_full         25.242
_diffrn_measured_fraction_theta_max   0.995
_diffrn_measured_fraction_theta_full  0.999
_diffrn_reflns_Laue_measured_fraction_max    0.995
_diffrn_reflns_Laue_measured_fraction_full   0.999
_diffrn_reflns_point_group_measured_fraction_max   0.989
_diffrn_reflns_point_group_measured_fraction_full  0.998
_reflns_number_total              4784
_reflns_number_gt                 3398
_reflns_threshold_expression      'I > 2\s(I)'
_reflns_Friedel_coverage          0.898
_reflns_Friedel_fraction_max      0.983
_reflns_Friedel_fraction_full     0.997
 
_reflns_special_details
;
 Reflections were merged by SHELXL according to the crystal
 class for the calculation of statistics and refinement.
 
 _reflns_Friedel_fraction is defined as the number of unique
 Friedel pairs measured divided by the number that would be
 possible theoretically, ignoring centric projections and
 systematic absences.
;
 
_computing_data_collection      'Bruker APEX2'
_computing_cell_refinement      'Bruker SAINT'
_computing_data_reduction       'Bruker SAINT'  
_computing_structure_solution   'Bruker SHELXTL'
_computing_structure_refinement 'SHELXL-2018/3 (Sheldrick, 2018)'
_computing_molecular_graphics   'Bruker SHELXTL'
_computing_publication_material 'Bruker SHELXTL'
_refine_special_details           ?
_refine_ls_structure_factor_coef  Fsqd
_refine_ls_matrix_type            full
_refine_ls_weighting_scheme       calc
_refine_ls_weighting_details
'w=1/[\s^2^(Fo^2^)+(0.1352P)^2^+0.4426P] where P=(Fo^2^+2Fc^2^)/3'
_atom_sites_solution_primary      ?
_atom_sites_solution_secondary    ?
_atom_sites_solution_hydrogens    geom
_refine_ls_hydrogen_treatment     constr
_refine_ls_extinction_method      none
_refine_ls_extinction_coef        .
_refine_ls_abs_structure_details
;
 Flack x determined using 1213 quotients [(I+)-(I-)]/[(I+)+(I-)]
 (Parsons, Flack and Wagner, Acta Cryst. B69 (2013) 249-259).
;
_refine_ls_abs_structure_Flack    0.41(3)
_chemical_absolute_configuration  ad
_refine_ls_number_reflns          4784
_refine_ls_number_parameters      179
_refine_ls_number_restraints      114
_refine_ls_R_factor_all           0.0998
_refine_ls_R_factor_gt            0.0773
_refine_ls_wR_factor_ref          0.2352
_refine_ls_wR_factor_gt           0.2198
_refine_ls_goodness_of_fit_ref    1.158
_refine_ls_restrained_S_all       1.198
_refine_ls_shift/su_max           0.000
_refine_ls_shift/su_mean          0.000
 
loop_
 _atom_site_label
 _atom_site_type_symbol
 _atom_site_fract_x
 _atom_site_fract_y
 _atom_site_fract_z
 _atom_site_U_iso_or_equiv
 _atom_site_adp_type
 _atom_site_occupancy
 _atom_site_site_symmetry_order  
 _atom_site_calc_flag
 _atom_site_refinement_flags_posn
 _atom_site_refinement_flags_adp
 _atom_site_refinement_flags_occupancy
 _atom_site_disorder_assembly
 _atom_site_disorder_group
Cu1 Cu 0.44324(13) 0.58137(13) -0.26010(11) 0.0249(6) Uani 1 1 d . . . . .
Cu2 Cu 0.44513(12) 0.58287(12) 0.00210(10) 0.0226(6) Uani 1 1 d . . . . .
Ca1 Ca 0.333333 0.666667 -0.1320(5) 0.0096(6) Uani 1 3 d S T P . .
O1H O 0.4650(4) 0.6432(4) -0.1276(10) 0.0224(15) Uani 1 1 d . . . . .
O1 O 0.2021(8) 0.4962(8) -0.3516(9) 0.033(3) Uani 1 1 d . U . . .
O2 O 0.1991(8) 0.4913(9) 0.1067(11) 0.042(3) Uani 1 1 d . U . . .
O3 O 0.5493(6) 0.5682(6) 0.0074(8) 0.0234(11) Uani 1 1 d . U . . .
O4 O 0.5574(7) 0.5817(6) -0.2829(7) 0.0234(11) Uani 1 1 d . U . . .
O5 O 0.3230(7) 0.5600(7) -0.2645(9) 0.0234(11) Uani 1 1 d . U . . .
O6 O 0.3240(7) 0.5642(7) 0.0096(10) 0.028(2) Uani 1 1 d . U . . .
N1 N 0.4033(8) 0.4937(8) -0.3701(9) 0.013(2) Uiso 1 1 d . U . . .
N2 N 0.4035(10) 0.5068(9) 0.1218(12) 0.040(4) Uani 1 1 d D U . . .
C1 C 0.5388(11) 0.5195(10) 0.0934(14) 0.030(4) Uani 1 1 d . U . . .
C2 C 0.5480(12) 0.5250(11) -0.3504(12) 0.024(4) Uiso 1 1 d . U . . .
C3 C 0.2766(10) 0.5101(10) -0.3358(12) 0.029(3) Uani 1 1 d . U . . .
C4 C 0.3101(12) 0.4636(11) -0.4056(15) 0.038(4) Uiso 1 1 d D U . . .
H4A H 0.308078 0.476776 -0.481925 0.046 Uiso 1 1 calc R U . . .
C5 C 0.2762(13) 0.5112(14) 0.0871(16) 0.051(4) Uani 1 1 d . U . . .
C6 C 0.3143(13) 0.4672(14) 0.1536(14) 0.051(4) Uani 1 1 d D U . . .
H6A H 0.282910 0.403160 0.142554 0.061 Uiso 1 1 calc R U . . .
C1S' C 0.3166(17) 0.4901(16) 0.2671(15) 0.106(8) Uani 1 1 d D U . . .
H1SA H 0.346390 0.465325 0.307703 0.128 Uiso 1 1 calc R U . . .
H1SB H 0.256676 0.463871 0.293859 0.128 Uiso 1 1 calc R U . . .
S1' S 0.3698(18) 0.6026(16) 0.289(2) 0.344(8) Uiso 1 1 d D U . . .
C1M C 0.2546(11) 0.3633(10) -0.384(2) 0.088(7) Uani 1 1 d D U . . .
H1MA H 0.196799 0.342153 -0.415556 0.105 Uiso 1 1 calc R U . . .
H1MB H 0.281965 0.334806 -0.421694 0.105 Uiso 1 1 calc R U . . .
C2M C 0.241(2) 0.3328(18) -0.269(2) 0.126(9) Uani 1 1 d D U . . .
H2MA H 0.299983 0.350263 -0.242451 0.151 Uiso 1 1 calc R U . . .
H2MB H 0.210370 0.268922 -0.272943 0.151 Uiso 1 1 calc R U . . .
C3M C 0.271(4) 0.350(5) -0.079(4) 0.39(5) Uiso 1 1 d D U . . .
H3MA H 0.266187 0.360296 -0.003820 0.583 Uiso 1 1 calc R U . . .
H3MB H 0.261980 0.291670 -0.088260 0.583 Uiso 1 1 calc R U . . .
H3MC H 0.327937 0.392601 -0.105142 0.583 Uiso 1 1 calc R U . . .
S1M S 0.1855(16) 0.3598(16) -0.155(2) 0.344(8) Uiso 1 1 d D U . . .
Pb1A Pb 0.063(7) 0.159(7) 0.558(9) 0.56(6) Uiso 0.0833 1 d . . P . .
Pb1B Pb 0.259(5) 0.231(7) 0.431(8) 0.52(5) Uiso 0.0833 1 d . . P . .
Pb1 Pb 0.321(3) 0.315(3) 0.337(4) 0.50(2) Uiso 0.1667 1 d . . P . .
C2S' C 0.302(7) 0.577(3) 0.410(6) 0.54(8) Uiso 1 1 d D . . . .
H2SA H 0.315355 0.630893 0.446039 0.814 Uiso 1 1 calc R U . . .
H2SB H 0.240367 0.546462 0.389574 0.814 Uiso 1 1 calc R U . . .
H2SC H 0.313059 0.540518 0.456794 0.814 Uiso 1 1 calc R U . . .
 
loop_
 _atom_site_aniso_label
 _atom_site_aniso_U_11
 _atom_site_aniso_U_22
 _atom_site_aniso_U_33
 _atom_site_aniso_U_23
 _atom_site_aniso_U_13
 _atom_site_aniso_U_12
Cu1 0.0288(13) 0.0301(12) 0.0259(14) -0.0052(11) -0.0002(11) 0.0223(10)
Cu2 0.0183(10) 0.0251(11) 0.0269(14) 0.0070(11) -0.0005(11) 0.0127(8)
Ca1 0.0098(8) 0.0098(8) 0.0092(14) 0.000 0.000 0.0049(4)
O1H 0.026(3) 0.024(3) 0.024(4) -0.012(7) -0.006(7) 0.017(3)
O1 0.034(6) 0.045(7) 0.031(7) -0.020(5) -0.006(5) 0.027(6)
O2 0.019(5) 0.044(7) 0.056(8) 0.038(6) 0.017(5) 0.012(6)
O3 0.029(3) 0.021(3) 0.024(3) 0.002(3) 0.007(3) 0.016(2)
O4 0.029(3) 0.021(3) 0.024(3) 0.002(3) 0.007(3) 0.016(2)
O5 0.029(3) 0.021(3) 0.024(3) 0.002(3) 0.007(3) 0.016(2)
O6 0.024(5) 0.027(5) 0.036(6) 0.015(5) 0.007(5) 0.016(4)
N2 0.049(7) 0.034(8) 0.060(9) 0.013(7) 0.014(6) 0.039(7)
C1 0.025(8) 0.016(7) 0.038(8) 0.007(5) -0.007(6) 0.003(6)
C3 0.019(6) 0.020(7) 0.025(7) 0.011(6) -0.001(6) -0.007(6)
C5 0.040(6) 0.071(9) 0.064(8) 0.053(7) 0.023(6) 0.046(6)
C6 0.040(6) 0.071(9) 0.064(8) 0.053(7) 0.023(6) 0.046(6)
C1S' 0.102(16) 0.19(2) 0.060(9) 0.050(13) 0.020(10) 0.099(17)
C1M 0.030(9) 0.044(11) 0.19(2) -0.052(12) -0.012(13) 0.018(8)
C2M 0.12(2) 0.078(16) 0.21(2) -0.018(18) -0.01(2) 0.069(15)
 
_geom_special_details
;
 All esds (except the esd in the dihedral angle between two l.s. planes)
 are estimated using the full covariance matrix.  The cell esds are taken
 into account individually in the estimation of esds in distances, angles
 and torsion angles; correlations between esds in cell parameters are only
 used when they are defined by crystal symmetry.  An approximate (isotropic)
 treatment of cell esds is used for estimating esds involving l.s. planes.
;
 
loop_
 _geom_bond_atom_site_label_1
 _geom_bond_atom_site_label_2
 _geom_bond_distance
 _geom_bond_site_symmetry_2
 _geom_bond_publ_flag
Cu1 O1H 1.939(12) . ?
Cu1 N1 1.946(11) . ?
Cu1 O5 1.986(11) . ?
Cu1 O4 2.057(10) . ?
Cu1 O1 2.248(12) 2_665 ?
Cu1 Ca1 3.436(4) . ?
Cu2 O1H 1.898(12) . ?
Cu2 N2 1.921(14) . ?
Cu2 O3 2.006(9) . ?
Cu2 O6 2.021(11) . ?
Cu2 O2 2.344(14) 2_665 ?
Cu2 Ca1 3.479(4) . ?
Ca1 O5 2.476(12) 3_565 ?
Ca1 O5 2.476(12) 2_665 ?
Ca1 O5 2.476(12) . ?
Ca1 O6 2.509(12) 3_565 ?
Ca1 O6 2.509(12) 2_665 ?
Ca1 O6 2.509(12) . ?
Ca1 O1H 2.588(6) 2_665 ?
Ca1 O1H 2.588(6) 3_565 ?
Ca1 O1H 2.588(6) . ?
O1 C3 1.243(19) . ?
O2 C5 1.26(2) . ?
O3 C1 1.347(18) . ?
O4 C2 1.271(18) . ?
O4 Pb1 2.54(5) 4_664 ?
O5 C3 1.249(18) . ?
O6 C5 1.33(2) . ?
N1 C1 1.26(2) 4_664 ?
N1 C4 1.54(2) . ?
N2 C2 1.30(2) 4_665 ?
N2 C6 1.44(2) . ?
C1 C2 1.520(16) 4_665 ?
C3 C4 1.53(2) . ?
C4 C1M 1.579(19) . ?
C5 C6 1.53(2) . ?
C6 C1S' 1.49(2) . ?
C1S' S1' 1.76(2) . ?
S1' C2S' 1.866(19) . ?
C1M C2M 1.53(2) . ?
C2M S1M 1.95(2) . ?
C3M S1M 1.88(3) . ?
S1M Pb1B 2.70(10) 6_554 ?
S1M Pb1 2.92(5) 6_554 ?
Pb1B Pb1 1.80(9) . ?
 
loop_
 _geom_angle_atom_site_label_1
 _geom_angle_atom_site_label_2
 _geom_angle_atom_site_label_3
 _geom_angle
 _geom_angle_site_symmetry_1
 _geom_angle_site_symmetry_3
 _geom_angle_publ_flag
O1H Cu1 N1 165.2(5) . . ?
O1H Cu1 O5 91.3(4) . . ?
N1 Cu1 O5 84.2(5) . . ?
O1H Cu1 O4 101.8(3) . . ?
N1 Cu1 O4 82.3(4) . . ?
O5 Cu1 O4 166.5(5) . . ?
O1H Cu1 O1 91.3(4) . 2_665 ?
N1 Cu1 O1 103.2(5) . 2_665 ?
O5 Cu1 O1 96.6(5) . 2_665 ?
O4 Cu1 O1 86.5(4) . 2_665 ?
O1H Cu1 Ca1 48.3(2) . . ?
N1 Cu1 Ca1 129.4(4) . . ?
O5 Cu1 Ca1 45.2(3) . . ?
O4 Cu1 Ca1 148.3(3) . . ?
O1 Cu1 Ca1 84.5(3) 2_665 . ?
O1H Cu2 N2 168.9(5) . . ?
O1H Cu2 O3 100.4(4) . . ?
N2 Cu2 O3 86.4(5) . . ?
O1H Cu2 O6 90.9(4) . . ?
N2 Cu2 O6 80.9(5) . . ?
O3 Cu2 O6 164.5(4) . . ?
O1H Cu2 O2 94.9(4) . 2_665 ?
N2 Cu2 O2 93.4(6) . 2_665 ?
O3 Cu2 O2 93.8(4) . 2_665 ?
O6 Cu2 O2 95.7(5) . 2_665 ?
O1H Cu2 Ca1 47.0(2) . . ?
N2 Cu2 Ca1 126.0(4) . . ?
O3 Cu2 Ca1 147.4(3) . . ?
O6 Cu2 Ca1 45.3(3) . . ?
O2 Cu2 Ca1 88.6(3) 2_665 . ?
O5 Ca1 O5 79.1(4) 3_565 2_665 ?
O5 Ca1 O5 79.1(4) 3_565 . ?
O5 Ca1 O5 79.1(4) 2_665 . ?
O5 Ca1 O6 88.3(2) 3_565 3_565 ?
O5 Ca1 O6 138.1(4) 2_665 3_565 ?
O5 Ca1 O6 137.7(4) . 3_565 ?
O5 Ca1 O6 137.7(4) 3_565 2_665 ?
O5 Ca1 O6 88.3(2) 2_665 2_665 ?
O5 Ca1 O6 138.1(4) . 2_665 ?
O6 Ca1 O6 74.5(4) 3_565 2_665 ?
O5 Ca1 O6 138.1(4) 3_565 . ?
O5 Ca1 O6 137.7(4) 2_665 . ?
O5 Ca1 O6 88.3(2) . . ?
O6 Ca1 O6 74.5(4) 3_565 . ?
O6 Ca1 O6 74.5(4) 2_665 . ?
O5 Ca1 O1H 71.4(3) 3_565 2_665 ?
O5 Ca1 O1H 67.3(4) 2_665 2_665 ?
O5 Ca1 O1H 138.4(4) . 2_665 ?
O6 Ca1 O1H 70.8(3) 3_565 2_665 ?
O6 Ca1 O1H 66.5(4) 2_665 2_665 ?
O6 Ca1 O1H 133.0(5) . 2_665 ?
O5 Ca1 O1H 67.3(4) 3_565 3_565 ?
O5 Ca1 O1H 138.4(5) 2_665 3_565 ?
O5 Ca1 O1H 71.4(3) . 3_565 ?
O6 Ca1 O1H 66.5(4) 3_565 3_565 ?
O6 Ca1 O1H 133.0(5) 2_665 3_565 ?
O6 Ca1 O1H 70.8(3) . 3_565 ?
O1H Ca1 O1H 119.95(3) 2_665 3_565 ?
O5 Ca1 O1H 138.4(5) 3_565 . ?
O5 Ca1 O1H 71.4(3) 2_665 . ?
O5 Ca1 O1H 67.3(4) . . ?
O6 Ca1 O1H 133.0(5) 3_565 . ?
O6 Ca1 O1H 70.8(3) 2_665 . ?
O6 Ca1 O1H 66.5(4) . . ?
O1H Ca1 O1H 119.95(3) 2_665 . ?
O1H Ca1 O1H 119.95(2) 3_565 . ?
O5 Ca1 Cu1 64.9(3) 3_565 2_665 ?
O5 Ca1 Cu1 34.7(3) 2_665 2_665 ?
O5 Ca1 Cu1 106.6(3) . 2_665 ?
O6 Ca1 Cu1 104.0(3) 3_565 2_665 ?
O6 Ca1 Cu1 81.9(3) 2_665 2_665 ?
O6 Ca1 Cu1 155.9(3) . 2_665 ?
O1H Ca1 Cu1 34.0(3) 2_665 2_665 ?
O1H Ca1 Cu1 131.5(2) 3_565 2_665 ?
O1H Ca1 Cu1 101.4(2) . 2_665 ?
O5 Ca1 Cu1 34.7(3) 3_565 3_565 ?
O5 Ca1 Cu1 106.6(3) 2_665 3_565 ?
O5 Ca1 Cu1 64.9(3) . 3_565 ?
O6 Ca1 Cu1 81.9(3) 3_565 3_565 ?
O6 Ca1 Cu1 155.9(3) 2_665 3_565 ?
O6 Ca1 Cu1 104.0(3) . 3_565 ?
O1H Ca1 Cu1 101.4(2) 2_665 3_565 ?
O1H Ca1 Cu1 34.0(3) 3_565 3_565 ?
O1H Ca1 Cu1 131.5(2) . 3_565 ?
Cu1 Ca1 Cu1 99.51(13) 2_665 3_565 ?
O5 Ca1 Cu1 106.6(3) 3_565 . ?
O5 Ca1 Cu1 64.9(3) 2_665 . ?
O5 Ca1 Cu1 34.7(3) . . ?
O6 Ca1 Cu1 155.9(3) 3_565 . ?
O6 Ca1 Cu1 104.0(3) 2_665 . ?
O6 Ca1 Cu1 81.9(3) . . ?
O1H Ca1 Cu1 131.5(2) 2_665 . ?
O1H Ca1 Cu1 101.4(2) 3_565 . ?
O1H Ca1 Cu1 34.0(3) . . ?
Cu1 Ca1 Cu1 99.52(13) 2_665 . ?
Cu1 Ca1 Cu1 99.51(13) 3_565 . ?
Cu2 O1H Cu1 119.9(3) . . ?
Cu2 O1H Ca1 100.6(4) . . ?
Cu1 O1H Ca1 97.7(4) . . ?
C3 O1 Cu1 125.0(11) . 3_565 ?
C5 O2 Cu2 117.4(10) . 3_565 ?
C1 O3 Cu2 105.8(10) . . ?
C2 O4 Cu1 110.9(11) . . ?
C2 O4 Pb1 135.0(14) . 4_664 ?
Cu1 O4 Pb1 113.9(11) . 4_664 ?
C3 O5 Cu1 115.2(11) . . ?
C3 O5 Ca1 143.9(11) . . ?
Cu1 O5 Ca1 100.1(5) . . ?
C5 O6 Cu2 113.9(10) . . ?
C5 O6 Ca1 146.0(10) . . ?
Cu2 O6 Ca1 99.8(4) . . ?
C1 N1 C4 132.4(15) 4_664 . ?
C1 N1 Cu1 114.1(11) 4_664 . ?
C4 N1 Cu1 112.8(10) . . ?
C2 N2 C6 121.6(15) 4_665 . ?
C2 N2 Cu2 114.6(13) 4_665 . ?
C6 N2 Cu2 120.7(10) . . ?
N1 C1 O3 123.7(16) 4_665 . ?
N1 C1 C2 116.7(12) 4_665 4_665 ?
O3 C1 C2 119.5(11) . 4_665 ?
N2 C2 O4 132.8(17) 4_664 . ?
N2 C2 C1 111.9(12) 4_664 4_664 ?
O4 C2 C1 115.1(11) . 4_664 ?
O1 C3 O5 121.4(17) . . ?
O1 C3 C4 118.1(15) . . ?
O5 C3 C4 120.5(15) . . ?
N1 C4 C3 106.9(14) . . ?
N1 C4 C1M 107.6(14) . . ?
C3 C4 C1M 108.7(14) . . ?
O2 C5 O6 124.4(14) . . ?
O2 C5 C6 116.8(15) . . ?
O6 C5 C6 118.7(15) . . ?
N2 C6 C5 105.1(14) . . ?
N2 C6 C1S' 105.2(17) . . ?
C5 C6 C1S' 110.4(17) . . ?
C6 C1S' S1' 112.9(18) . . ?
C1S' S1' C2S' 86.3(14) . . ?
C2M C1M C4 118.0(19) . . ?
C1M C2M S1M 128.6(19) . . ?
C3M S1M C2M 79.5(19) . . ?
C3M S1M Pb1B 111(3) . 6_554 ?
C2M S1M Pb1B 129(2) . 6_554 ?
C3M S1M Pb1 147(3) . 6_554 ?
C2M S1M Pb1 123.5(17) . 6_554 ?
Pb1B S1M Pb1 37(2) 6_554 6_554 ?
Pb1 Pb1B S1M 78(4) . 5 ?
Pb1B Pb1 O4 162(4) . 4_665 ?
Pb1B Pb1 S1M 65(4) . 5 ?
O4 Pb1 S1M 99.2(15) 4_665 5 ?
 
_refine_diff_density_max    1.658
_refine_diff_density_min   -0.781
_refine_diff_density_rms    0.190

# Recovered number of Electrons in the Void and
# Details about the Squeezed Material
loop_
  _platon_squeeze_void_nr
  _platon_squeeze_void_average_x
  _platon_squeeze_void_average_y
  _platon_squeeze_void_average_z
  _platon_squeeze_void_volume
  _platon_squeeze_void_count_electrons
  _platon_squeeze_void_content
   1  0.000  0.000  0.019      1070       689 ' '
   2  0.667  0.333 -0.001        20         1 ' '
   3  0.333  0.667  0.499        20         1 ' '
_platon_squeeze_details
;
;
_shelx_res_file
;
TITL MTV_Pb in P6(3)
    mtv_PbNO3_SQ.res
    created by SHELXL-2018/3 at 09:58:30 on 13-Dec-2021
CELL 0.71073  17.8661  17.8661  12.6684  90.000  90.000 120.000
ZERR    2.00   0.0021   0.0021   0.0018   0.000   0.000   0.000
LATT -1
SYMM -Y, X-Y, Z
SYMM -X+Y, -X, Z
SYMM -X, -Y, 0.5+Z
SYMM Y, -X+Y, 0.5+Z
SYMM X-Y, X, 0.5+Z
SFAC C  H  N  O  Ca Cu S  Pb
UNIT 66  120  16  68  2  12  12  2
OMIT 0   1   0
DFIX 1.85 C2S' S1'
DFIX 2.5 C1S' C2S'
SIMU O1H > S1M
DELU O1H > S1M
L.S. 260
ACTA
BOND
FMAP 2
PLAN 50
DFIX 1.54 0.02 C4 C1M
DFIX 1.54 0.02 C2M C1M
DFIX 1.54 0.02 C6 C1S'
DFIX 1.85 0.02 S1M C2M
DFIX 1.85 0.02 S1M C3M
DFIX 1.85 C1S' S1'
DANG 2.5 C2M C3M
DANG 2.5 N2 S1'
DFIX 1.85 0.02 S1' C2S'
TEMP -173.000
EADP O3 O4 O5
EADP C5 C6
EADP S1' S1M
WGHT    0.135200    0.442620
FVAR       0.91018   0.96422
CU1   6    0.443239    0.581374   -0.260104    11.00000    0.02877    0.03015 =
         0.02588   -0.00523   -0.00023    0.02231
CU2   6    0.445133    0.582875    0.002099    11.00000    0.01833    0.02510 =
         0.02687    0.00696   -0.00045    0.01272
CA1   5    0.333333    0.666667   -0.131998    10.33333    0.00977    0.00977 =
         0.00921    0.00000    0.00000    0.00489
O1H   4    0.464989    0.643163   -0.127607    11.00000    0.02572    0.02355 =
         0.02383   -0.01183   -0.00620    0.01667
O1    4    0.202111    0.496248   -0.351570    11.00000    0.03379    0.04483 =
         0.03131   -0.01978   -0.00553    0.02723
O2    4    0.199146    0.491325    0.106710    11.00000    0.01864    0.04447 =
         0.05647    0.03811    0.01660    0.01205
O3    4    0.549302    0.568173    0.007403    11.00000    0.02893    0.02129 =
         0.02424    0.00176    0.00665    0.01582
O4    4    0.557407    0.581678   -0.282904    11.00000    0.02893    0.02129 =
         0.02424    0.00176    0.00665    0.01582
O5    4    0.323029    0.560043   -0.264536    11.00000    0.02893    0.02129 =
         0.02424    0.00176    0.00665    0.01582
O6    4    0.323959    0.564164    0.009606    11.00000    0.02445    0.02727 =
         0.03559    0.01505    0.00707    0.01564
N1    3    0.403320    0.493702   -0.370119    11.00000    0.01332
N2    3    0.403515    0.506784    0.121775    11.00000    0.04896    0.03430 =
         0.06050    0.01333    0.01353    0.03870
C1    1    0.538765    0.519456    0.093386    11.00000    0.02526    0.01571 =
         0.03842    0.00689   -0.00691    0.00329
C2    1    0.548045    0.525007   -0.350402    11.00000    0.02413
C3    1    0.276618    0.510076   -0.335802    11.00000    0.01868    0.02045 =
         0.02502    0.01080   -0.00113   -0.00739
C4    1    0.310137    0.463570   -0.405626    11.00000    0.03837
AFIX  13
H4A   2    0.308078    0.476776   -0.481925    11.00000   -1.20000
AFIX   0
C5    1    0.276203    0.511221    0.087056    11.00000    0.04039    0.07149 =
         0.06439    0.05304    0.02309    0.04550
C6    1    0.314291    0.467151    0.153605    11.00000    0.04039    0.07149 =
         0.06439    0.05304    0.02309    0.04550
AFIX  13
H6A   2    0.282910    0.403160    0.142554    11.00000   -1.20000
AFIX   0
C1S'  1    0.316630    0.490145    0.267067    11.00000    0.10208    0.19172 =
         0.05980    0.04960    0.01957    0.09915
AFIX  23
H1SA  2    0.346390    0.465325    0.307703    11.00000   -1.20000
H1SB  2    0.256676    0.463871    0.293859    11.00000   -1.20000
AFIX   0
S1'   7    0.369758    0.602552    0.288781    11.00000    0.34372
C1M   1    0.254552    0.363315   -0.383726    11.00000    0.03009    0.04421 =
         0.18841   -0.05174   -0.01224    0.01816
AFIX  23
H1MA  2    0.196799    0.342153   -0.415556    11.00000   -1.20000
H1MB  2    0.281965    0.334806   -0.421694    11.00000   -1.20000
AFIX   0
C2M   1    0.241396    0.332818   -0.269051    11.00000    0.11803    0.07792 =
         0.20769   -0.01793   -0.01223    0.06931
AFIX  23
H2MA  2    0.299983    0.350263   -0.242451    11.00000   -1.20000
H2MB  2    0.210370    0.268922   -0.272943    11.00000   -1.20000
AFIX   0
C3M   1    0.270586    0.349912   -0.078923    11.00000    0.38838
AFIX  33
H3MA  2    0.266187    0.360296   -0.003820    11.00000   -1.50000
H3MB  2    0.261980    0.291670   -0.088260    11.00000   -1.50000
H3MC  2    0.327937    0.392601   -0.105142    11.00000   -1.50000
AFIX   0
S1M   7    0.185451    0.359837   -0.154845    11.00000    0.34372
PB1A  8    0.063473    0.158707    0.557507    10.08333    0.56112
PB1B  8    0.259274    0.231174    0.431461    10.08333    0.52226
PB1   8    0.320738    0.314799    0.337100    10.16667    0.49506
C2S'  1    0.301536    0.577083    0.409645    11.00000    0.54268
AFIX  33
H2SA  2    0.315355    0.630893    0.446039    11.00000   -1.50000
H2SB  2    0.240367    0.546462    0.389574    11.00000   -1.50000
H2SC  2    0.313059    0.540518    0.456794    11.00000   -1.50000

AFIX   0
HKLF 4


REM  MTV_Pb in P6(3)
REM wR2 = 0.235237, GooF = S = 1.15791, Restrained GooF = 1.19787 for all data
REM R1 = 0.077255 for 3398 Fo > 4sig(Fo) and 0.099799 for all 4784 data
REM 179 parameters refined using 114 restraints

END

WGHT      0.1534      2.7261

REM Highest difference peak  1.658,  deepest hole -0.781,  1-sigma level  0.190
Q1    1   0.3560  0.4175 -0.1282  11.00000  0.05    1.64
Q2    1   0.1668  0.2609 -0.5170  11.00000  0.05    1.34
Q3    1   0.2930  0.2558  0.2432  11.00000  0.05    1.25
Q4    1   0.1506  0.2826  0.3733  11.00000  0.05    1.20
Q5    1   0.2972  0.2598  0.5009  11.00000  0.05    1.17
Q6    1   0.1660  0.2603  0.2614  11.00000  0.05    1.16
Q7    1   0.2260  0.5846  0.4230  11.00000  0.05    0.92
Q8    1   0.4132  0.6389  0.3198  11.00000  0.05    0.79
Q9    1   0.2564  0.3274  0.0378  11.00000  0.05    0.74
Q10   1   0.2402  0.2628 -0.3898  11.00000  0.05    0.65
Q11   1   0.3203  0.3220  0.1173  11.00000  0.05    0.62
Q12   1   0.4066  0.4767  0.3713  11.00000  0.05    0.61
Q13   1   0.2399  0.2640  0.1372  11.00000  0.05    0.61
Q14   1   0.2551  0.3177 -0.3100  11.00000  0.05    0.60
Q15   1   0.5158  0.7131 -0.1312  11.00000  0.05    0.58
Q16   1   0.2646  0.4700 -0.1271  11.00000  0.05    0.57
Q17   1   0.3001  0.4309  0.3737  11.00000  0.05    0.55
Q18   1   0.3834  0.4598 -0.3400  11.00000  0.05    0.54
Q19   1   0.3190  0.3213 -0.3786  11.00000  0.05    0.53
Q20   1   0.4183  0.5585  0.3712  11.00000  0.05    0.52
Q21   1   0.2073  0.2792  0.0015  11.00000  0.05    0.52
Q22   1   0.2077  0.2598 -0.4639  11.00000  0.05    0.51
Q23   1   0.2254  0.1909  0.3086  11.00000  0.05    0.51
Q24   1   0.1185  0.4686  0.3728  11.00000  0.05    0.51
Q25   1   0.4128  0.4436 -0.2620  11.00000  0.05    0.49
Q26   1   0.2429  0.2594 -0.4506  11.00000  0.05    0.49
Q27   1   0.3013  0.4096 -0.5743  11.00000  0.05    0.48
Q28   1   0.2278  0.1904  0.4197  11.00000  0.05    0.48
Q29   1   0.4629  0.5584  0.3836  11.00000  0.05    0.48
Q30   1   0.3854  0.4617  0.0857  11.00000  0.05    0.47
Q31   1   0.3001  0.4076  0.3175  11.00000  0.05    0.47
Q32   1   0.2269  0.2492  0.1904  11.00000  0.05    0.46
Q33   1   0.5417  0.5491 -0.2516  11.00000  0.05    0.45
Q34   1   0.4213  0.4120 -0.1316  11.00000  0.05    0.45
Q35   1   0.2271  0.1928  0.3778  11.00000  0.05    0.45
Q36   1   0.2464  0.2552  0.0353  11.00000  0.05    0.45
Q37   1   0.1721  0.2242  0.3710  11.00000  0.05    0.45
Q38   1   0.3333  0.6667  0.2649  10.33333  0.05    0.45
Q39   1   0.2313  0.2560 -0.0059  11.00000  0.05    0.45
Q40   1   0.3224  0.3049  0.0154  11.00000  0.05    0.45
Q41   1   0.2626  0.3491  0.2765  11.00000  0.05    0.44
Q42   1   0.1748  0.3121 -0.0144  11.00000  0.05    0.44
Q43   1   0.4347  0.5441  0.2691  11.00000  0.05    0.44
Q44   1   0.3262  0.5220  0.4737  11.00000  0.05    0.43
Q45   1   0.5314  0.4723 -0.2412  11.00000  0.05    0.43
Q46   1   0.2415  0.3709  0.1933  11.00000  0.05    0.41
Q47   1   0.2309  0.2547 -0.2229  11.00000  0.05    0.40
Q48   1   0.3061  0.4418  0.1054  11.00000  0.05    0.40
Q49   1   0.2057  0.2113  0.4758  11.00000  0.05    0.40
Q50   1   0.2268  0.3324  0.1218  11.00000  0.05    0.39
;
_shelx_res_checksum   91754

_shelx_hkl_file
;
   0   0   2   20771    1171                                                       23464  -27.68   -7.06  1.0000
   0   0   2   20360    1322                                                       23021  -27.68   -7.06  1.0000
   0   0   2   21972    1187                                                       24757  -27.68   -7.06  1.0000
   0   0   2   21751    1300                                                       24519  -27.68   -7.06  1.0000
   0   0  -2   20510    1538                                                       23205  -27.68    7.06  1.0000
   0   0  -2   21678    1324                                                       24463  -27.68    7.06  1.0000
   0   0  -2   21432    1185                                                       24199  -27.68    7.06  1.0000
   0   0  -2   22822    1175                                                       25694  -27.68    7.06  1.0000
   0   0  -2   21376    1299                                                       24138  -27.68    7.06  1.0000
   0   0   4    9115     551                                                        8184   -6.90   14.56  1.0000
   0   0   4    9569     518                                                        8619   -6.90   14.56  1.0000
   0   0   4    9318     500                                                        8378   -6.90   14.56  1.0000
   0   0   4    9494     566                                                        8547   -6.90   14.56  1.0000
   0   0  -4   10361     728                                                        8941   -6.90  -14.56  1.0000
   0   0  -4    9478     502                                                        8115   -6.90  -14.56  1.0000
   0   0  -4   10103     518                                                        8699   -6.90  -14.56  1.0000
   0   0  -4    9121     550                                                        7782   -6.90  -14.56  1.0000
   0   0   6    2380     492                                                        6619   48.15  -10.12  1.0000
   0   0   6    2345     520                                                        6554   48.15  -10.12  1.0000
   0   0   6    2509     479                                                        6863   48.15  -10.12  1.0000
   0   0  -6    2874     502                                                        7890   48.15   10.12  1.0000
   0   0  -6    2012     523                                                        6254   48.15   10.12  1.0000
   0   0  -6    4009     858                                                        9855   48.15   10.12  1.0000
   0   0  -6    2320     470                                                        6859   48.15   10.12  1.0000
   0   0   8   98791    5300                                                       96966   -5.16  -22.10  1.0000
   0   0   8   92750    4692                                                       90969   -5.16  -22.10  1.0000
   0   0   8  101847    4753                                                      100000   -5.16  -22.10  1.0000
   0   0  -8  100628    5211                                                       99725   -5.16   22.10  1.0000
   0   0  -8   98368    4755                                                       97471   -5.16   22.10  1.0000
   0   0  10    3206     415                                                        3253   -1.78    0.24  1.0000
   0   0  10    2025     366                                                        2062   -1.78    0.24  1.0000
   0   0 -10    2965     347                                                        3011   -1.78   -0.24  1.0000
   0   0 -10    2280     386                                                        2320   -1.78   -0.24  1.0000
   0   0  12    8114     723                                                        9019    4.37   16.47  1.0000
   0   0  12    6305     670                                                        7078    4.37   16.47  1.0000
   0   0 -12    7863     624                                                        8358    4.37  -16.47  1.0000
   0   0 -12    7478     704                                                        7955    4.37  -16.47  1.0000
   0   0  14    8253     879                                                        9058   19.68   -1.23  1.0000
   0   1  15    2378     470                                                        2428    0.39   -0.40  1.0000
   0   1  14    1120     346                                                        1172    5.45   -1.45  1.0000
   0  -1 -13      95     260                                                          70   -2.09   -0.13  1.0000
   0  -1 -13      97     181                                                          71   -2.09   -0.13  1.0000
   0   1  13     148     228                                                         114   -2.09    0.13  1.0000
   0   1  13     278     222                                                         231   -2.09    0.13  1.0000
   0  -1 -12     790     244                                                         976   -1.94   -7.85  1.0000
   0  -1 -12    1156     332                                                        1389   -1.94   -7.85  1.0000
   0   1  12    1484     353                                                        1655   -1.94    7.85  1.0000
   0   1  12    1075     306                                                        1213   -1.94    7.85  1.0000
   0  -1 -11    4938     498                                                        4728   -2.00   -0.55  1.0000
   0  -1 -11    4101     431                                                        3909   -2.00   -0.55  1.0000
   0   1  11    4153     496                                                        3951   -2.00    0.55  1.0000
   0   1  11    4015     490                                                        3817   -2.00    0.55  1.0000
   0  -1 -10     758     243                                                         620   -2.47   -3.41  1.0000
   0  -1 -10     740     194                                                         604   -2.47   -3.41  1.0000
   0   1  10     610     213                                                         487   -2.47    3.41  1.0000
   0   1  10     447     210                                                         341   -2.47    3.41  1.0000
   0  -1  -9    7024     541                                                        7233   -2.30   -1.33  1.0000
   0  -1  -9    8136     596                                                        8362   -2.30   -1.33  1.0000
   0   1   9    6526     565                                                        6715   -2.30    1.33  1.0000
   0   1   9    7128     613                                                        7325   -2.30    1.33  1.0000
   0   1   9    7503     558                                                        7705   -2.30    1.33  1.0000
   0  -1  -8   10339     732                                                       11261   -5.03    8.71  1.0000
   0  -1  -8   10092     779                                                       11003   -5.03    8.71  1.0000
   0  -1  -8   11074     754                                                       12030   -5.03    8.71  1.0000
   0   1   8   10913     828                                                       12009   -5.03   -8.71  1.0000
   0   1   8   11249     765                                                       12362   -5.03   -8.71  1.0000
   0   1   8   11629     743                                                       12762   -5.03   -8.71  1.0000
   0  -1  -7   21415    1344                                                       22465    5.08    1.09  1.0000
   0  -1  -7   22044    1258                                                       23109    5.08    1.09  1.0000
   0  -1  -7   23437    1254                                                       24535    5.08    1.09  1.0000
   0  -1  -7   22423    1691                                                       23497    5.08    1.09  1.0000
   0   1   7   23028    1257                                                       24162    5.08   -1.09  1.0000
   0   1   7   21687    1404                                                       22788    5.08   -1.09  1.0000
   0   1   7   21575    1251                                                       22673    5.08   -1.09  1.0000
   0  -1  -6     461     161                                                         458   20.22    1.87  1.0000
   0  -1  -6     550     168                                                         595   20.22    1.87  1.0000
   0  -1  -6     546     145                                                         589   20.22    1.87  1.0000
   0  -1  -6     287     247                                                          99   20.22    1.87  1.0000
   0   1   6     373     163                                                         320   20.22   -1.87  1.0000
   0   1   6     325     140                                                         222   20.22   -1.87  1.0000
   0   1   6     559     153                                                         622   20.22   -1.87  1.0000
   0  -1  -5       9     115                                                          31    4.35   -1.76  1.0000
   0  -1  -5     165     205                                                         264    4.35   -1.76  1.0000
   0  -1  -5      62     137                                                         124    4.35   -1.76  1.0000
   0  -1  -5      53     117                                                         110    4.35   -1.76  1.0000
   0   1   5     157     121                                                         283    4.35    1.76  1.0000
   0   1   5     275     139                                                         435    4.35    1.76  1.0000
   0   1   5     108     142                                                         215    4.35    1.76  1.0000
   0  -1  -4    2774     365                                                        3064   -2.50  -15.97  1.0000
   0  -1  -4    2462     264                                                        2723   -2.50  -15.97  1.0000
   0  -1  -4    2420     249                                                        2677   -2.50  -15.97  1.0000
   0  -1  -4    2912     269                                                        3214   -2.50  -15.97  1.0000
   0   1   4    3045     403                                                        3065   -2.50   15.97  1.0000
   0   1   4    3061     264                                                        3081   -2.50   15.97  1.0000
   0   1   4    2694     253                                                        2699   -2.50   15.97  1.0000
   0   1   4    2641     293                                                        2643   -2.50   15.97  1.0000
   0  -1  -3   18912    1311                                                       19681   11.88   -3.20  1.0000
   0  -1  -3   19123     976                                                       19897   11.88   -3.20  1.0000
   0  -1  -3   18727    1065                                                       19491   11.88   -3.20  1.0000
   0  -1  -3   18795    1002                                                       19561   11.88   -3.20  1.0000
   0   1   3   17287    1319                                                       18115   11.88    3.20  1.0000
   0   1   3   18683     975                                                       19548   11.88    3.20  1.0000
   0   1   3   19324    1004                                                       20205   11.88    3.20  1.0000
   0  -1  -2    7560     168                                                        2246  -30.19  -38.10  1.0000
   0  -1  -2    7248     165                                                        2068  -30.19  -38.10  1.0000
   0  -1  -2    7120     157                                                        1996  -30.19  -38.10  1.0000
   0  -1  -2    6658     213                                                        1741  -30.19  -38.10  1.0000
   0   1   2    7163     157                                                        2020  -30.19   38.10  1.0000
   0   1   2    7040     233                                                        1951  -30.19   38.10  1.0000
   0   1   2    7181     174                                                        2030  -30.19   38.10  1.0000
   0  -1   0   85386      20                                                           0  318.16    0.20  1.0000
   0  -1   0   85386      14                                                         -27  318.16    0.20  1.0000
   0  -1   0   85386       9                                                         -53  318.16    0.20  1.0000
   0  -1   0   85386       8                                                         -27  318.16    0.20  1.0000
   0  -1   0   85386      13                                                         -13  318.16    0.20  1.0000
   0   1   0   85386      11                                                         -44  318.16   -0.20  1.0000
   0   1   0   85386      12                                                         -21  318.16   -0.20  1.0000
   0   1   0   85386      17                                                          -6  318.16   -0.20  1.0000
   0   1   0   85386      14                                                         -37  318.16   -0.20  1.0000
   0   1   0   85386      13                                                         -18  318.16   -0.20  1.0000
   0  -1   2    7262     202                                                        2011  -29.69   38.87  1.0000
   0  -1   2    7280     196                                                        2021  -29.69   38.87  1.0000
   0  -1   2    7698     191                                                        2256  -29.69   38.87  1.0000
   0   1  -2    8184     202                                                        2536  -29.69  -38.87  1.0000
   0   1  -2    7700     215                                                        2257  -29.69  -38.87  1.0000
   0   1  -2    7018     181                                                        1877  -29.69  -38.87  1.0000
   0  -1   3   18959    1134                                                       19884  -11.17   -2.49  1.0000
   0  -1   3   19374    1144                                                       20310  -11.17   -2.49  1.0000
   0  -1   3   18681    1035                                                       19599  -11.17   -2.49  1.0000
   0   1  -3   19033    1143                                                       19867  -11.17    2.49  1.0000
   0   1  -3   20599    1035                                                       21471  -11.17    2.49  1.0000
   0   1  -3   18771    1018                                                       19599  -11.17    2.49  1.0000
   0   1  -3   19803    1135                                                       20656  -11.17    2.49  1.0000
   0  -1   4    2860     283                                                        2917   -2.96   15.88  1.0000
   0  -1   4    2738     299                                                        2789   -2.96   15.88  1.0000
   0  -1   4    2631     262                                                        2676   -2.96   15.88  1.0000
   0   1  -4    2374     299                                                        2668   -2.96  -15.88  1.0000
   0   1  -4    2540     252                                                        2851   -2.96  -15.88  1.0000
   0   1  -4    2641     270                                                        2963   -2.96  -15.88  1.0000
   0   1  -4    2512     274                                                        2820   -2.96  -15.88  1.0000
   0  -1   5      80     151                                                         179   -3.54   -3.31  1.0000
   0  -1   5     169     146                                                         304   -3.54   -3.31  1.0000
   0  -1   5      37     119                                                         111   -3.54   -3.31  1.0000
   0   1  -5     165     126                                                         285   -3.54    3.31  1.0000
   0   1  -5      45     128                                                         114   -3.54    3.31  1.0000
   0   1  -5     284     180                                                         438   -3.54    3.31  1.0000
   0   1  -5      20      94                                                         -79   -3.54    3.31  1.0000
   0  -1   6     286     147                                                          71   20.42   -1.67  1.0000
   0  -1   6     335     167                                                         234   20.42   -1.67  1.0000
   0  -1   6     590     170                                                         661   20.42   -1.67  1.0000
   0   1  -6     301     147                                                         133   20.42    1.67  1.0000
   0   1  -6     354     173                                                         -42   20.42    1.67  1.0000
   0   1  -6     359     123                                                         272   20.42    1.67  1.0000
   0  -1   7   21643    1288                                                       22819   -5.34    1.23  1.0000
   0  -1   7   22281    1395                                                       23474   -5.34    1.23  1.0000
   0  -1   7   24077    1421                                                       25317   -5.34    1.23  1.0000
   0   1  -7   22123    1750                                                       23266   -5.34   -1.23  1.0000
   0   1  -7   21525    1247                                                       22652   -5.34   -1.23  1.0000
   0   1  -7   22789    1409                                                       23949   -5.34   -1.23  1.0000
   0  -1   8   10337     767                                                       11345   -4.66   -9.36  1.0000
   0  -1   8   11451     807                                                       12515   -4.66   -9.36  1.0000
   0   1  -8   10712     713                                                       11583   -4.66    9.36  1.0000
   0   1  -8   10890     830                                                       11768   -4.66    9.36  1.0000
   0  -1   9    6928     580                                                        7097    2.01   -1.16  1.0000
   0  -1   9    6968     581                                                        7138    2.01   -1.16  1.0000
   0   1  -9    6445     515                                                        6620    2.01    1.16  1.0000
   0   1  -9    7345     611                                                        7532    2.01    1.16  1.0000
   0  -1  10     467     215                                                         360   -2.72    3.45  1.0000
   0  -1  10     617     214                                                         494   -2.72    3.45  1.0000
   0   1 -10     934     194                                                         783   -2.72   -3.45  1.0000
   0   1 -10      16     207                                                         -99   -2.72   -3.45  1.0000
   0  -1  11    4101     495                                                        3927    1.97   -0.27  1.0000
   0  -1  11    4104     479                                                        3930    1.97   -0.27  1.0000
   0   1 -11    3825     421                                                        3667    1.97    0.27  1.0000
   0   1 -11    5657     579                                                        5464    1.97    0.27  1.0000
   0  -1  12     945     300                                                        1085   -2.17    7.86  1.0000
   0  -1  12    1154     342                                                        1314   -2.17    7.86  1.0000
   0   1 -12    1161     358                                                        1409   -2.17   -7.86  1.0000
   0   1 -12     916     250                                                        1132   -2.17   -7.86  1.0000
   0  -1  13     114     253                                                          86    1.90   -0.02  1.0000
   0  -1  13      16     210                                                           6    1.90   -0.02  1.0000
   0   1 -13     343     196                                                         296    1.90    0.02  1.0000
   0   1 -13       3     247                                                        -246    1.90    0.02  1.0000
   0  -1  14     535     321                                                         562    5.44   -1.43  1.0000
   0   1 -14    1318     401                                                        1374    5.44    1.43  1.0000
   0  -1  15    3785     600                                                        3873   -0.54    0.57  1.0000
   0   2  15     215     267                                                         160    3.70   -0.71  1.0000
   0   2  14     135     231                                                          74   -1.22   -3.07  1.0000
   0   2  14      46     226                                                          14   -1.22   -3.07  1.0000
   0  -2 -13       4     169                                                           6   -1.51   -0.66  1.0000
   0   2  13       2     211                                                         -21   -1.51    0.66  1.0000
   0   2  13     152     226                                                         173   -1.51    0.66  1.0000
   0  -2 -12    1728     287                                                        1413   -3.86   -5.26  1.0000
   0  -2 -12    2026     324                                                        1685   -3.86   -5.26  1.0000
   0   2  12    1268     308                                                        1060   -3.86    5.26  1.0000
   0   2  12    1625     327                                                        1391   -3.86    5.26  1.0000
   0  -2 -11     126     176                                                         117   -4.73    2.63  1.0000
   0  -2 -11      25     189                                                        -103   -4.73    2.63  1.0000
   0   2  11      30     208                                                          14   -4.73   -2.63  1.0000
   0   2  11     101     194                                                          98   -4.73   -2.63  1.0000
   0  -2 -10    2256     341                                                        2533   -5.93   -4.14  1.0000
   0  -2 -10    1719     302                                                        1957   -5.93   -4.14  1.0000
   0   2  10    1849     339                                                        2096   -5.93    4.14  1.0000
   0   2  10    2445     395                                                        2733   -5.93    4.14  1.0000
   0  -2  -9    1793     251                                                        1519   -4.70    1.22  1.0000
   0  -2  -9    1598     250                                                        1339   -4.70    1.22  1.0000
   0  -2  -9    1802     256                                                        1527   -4.70    1.22  1.0000
   0   2   9    2215     290                                                        1913   -4.70   -1.22  1.0000
   0   2   9    2201     325                                                        1900   -4.70   -1.22  1.0000
   0  -2  -8    4739     439                                                        5131    3.10   -0.85  1.0000
   0  -2  -8    5240     435                                                        5652    3.10   -0.85  1.0000
   0  -2  -8    4744     431                                                        5137    3.10   -0.85  1.0000
   0  -2  -8    4961     438                                                        5362    3.10   -0.85  1.0000
   0   2   8    4533     497                                                        4929    3.10    0.85  1.0000
   0   2   8    5271     453                                                        5698    3.10    0.85  1.0000
   0   2   8    5139     447                                                        5561    3.10    0.85  1.0000
   0  -2  -7    4573     377                                                        4739   15.42   -5.42  1.0000
   0  -2  -7    4840     378                                                        5018   15.42   -5.42  1.0000
   0  -2  -7    3930     372                                                        4068   15.42   -5.42  1.0000
   0  -2  -7    4834     592                                                        5012   15.42   -5.42  1.0000
   0  -2  -7    4419     391                                                        4579   15.42   -5.42  1.0000
   0   2   7    4460     475                                                        4603   15.42    5.42  1.0000
   0   2   7    4166     396                                                        4296   15.42    5.42  1.0000
   0   2   7    4257     405                                                        4391   15.42    5.42  1.0000
   0  -2  -6      64     171                                                        -163   -8.13   -3.13  1.0000
   0  -2  -6     171     117                                                         159   -8.13   -3.13  1.0000
   0  -2  -6     184     125                                                         174   -8.13   -3.13  1.0000
   0  -2  -6      60     118                                                           7   -8.13   -3.13  1.0000
   0   2   6     109     143                                                          82   -8.13    3.13  1.0000
   0   2   6     315     394                                                         325   -8.13    3.13  1.0000
   0   2   6      68     120                                                          25   -8.13    3.13  1.0000
   0   2   6     237     141                                                         236   -8.13    3.13  1.0000
   0  -2  -5      53     117                                                         264   -7.00  -10.67  1.0000
   0  -2  -5      50     106                                                          30   -7.00  -10.67  1.0000
   0  -2  -5      29     113                                                          67   -7.00  -10.67  1.0000
   0  -2  -5      31     171                                                         186   -7.00  -10.67  1.0000
   0   2   5      27     108                                                          82   -7.00   10.67  1.0000
   0   2   5      28     251                                                          75   -7.00   10.67  1.0000
   0   2   5     137     100                                                        -179   -7.00   10.67  1.0000
   0  -2  -4    9026     540                                                        8852   -1.85    3.79  1.0000
   0  -2  -4    9129     515                                                        8954   -1.85    3.79  1.0000
   0  -2  -4   10117     527                                                        9934   -1.85    3.79  1.0000
   0  -2  -4    9881     747                                                        9700   -1.85    3.79  1.0000
   0  -2  -4    9880     562                                                        9699   -1.85    3.79  1.0000
   0   2   4    9511     524                                                        9255   -1.85   -3.79  1.0000
   0   2   4    9487     557                                                        9231   -1.85   -3.79  1.0000
   0   2   4    9239     739                                                        8986   -1.85   -3.79  1.0000
   0  -2  -3    4933     239                                                        3310    6.24   12.45  1.0000
   0  -2  -3    5156     399                                                        3493    6.24   12.45  1.0000
   0  -2  -3    5383     240                                                        3680    6.24   12.45  1.0000
   0  -2  -3    5065     281                                                        3418    6.24   12.45  1.0000
   0  -2  -3    5211     254                                                        3538    6.24   12.45  1.0000
   0  -2  -3    5385     269                                                        3682    6.24   12.45  1.0000
   0   2   3    5548     259                                                        3814    6.24  -12.45  1.0000
   0   2   3    5403     277                                                        3694    6.24  -12.45  1.0000
   0   2   3    7515     455                                                        5471    6.24  -12.45  1.0000
   0  -2  -2   10881     406                                                        6582  -12.68   23.79  1.0000
   0  -2  -2   10844     351                                                        6553  -12.68   23.79  1.0000
   0  -2  -2   11712     384                                                        7235  -12.68   23.79  1.0000
   0  -2  -2   11549     361                                                        7106  -12.68   23.79  1.0000
   0  -2  -2   11353     532                                                        6952  -12.68   23.79  1.0000
   0   2   2   10942     381                                                        6629  -12.68  -23.79  1.0000
   0   2   2   11298     527                                                        6908  -12.68  -23.79  1.0000
   0   2   2   11589     412                                                        7137  -12.68  -23.79  1.0000
   0  -2  -1    3895     253                                                        4176   86.51   28.54  1.0000
   0  -2  -1    3880     248                                                        4050   86.51   28.54  1.0000
   0  -2  -1    3891     246                                                        4143   86.51   28.54  1.0000
   0  -2  -1    3903     266                                                        4240   86.51   28.54  1.0000
   0   2   1    4077     246                                                        4124   86.51  -28.54  1.0000
   0   2   1    4043     243                                                        3862   86.51  -28.54  1.0000
   0   2   1    4129     259                                                        4445   86.51  -28.54  1.0000
   0  -2   0    5132     734                                                       13782   49.83    0.80  1.0000
   0  -2   0    6611     832                                                       16146   49.83    0.80  1.0000
   0  -2   0    6227     738                                                       15543   49.83    0.80  1.0000
   0  -2   0    5786     746                                                       14842   49.83    0.80  1.0000
   0   2   0    5842     747                                                       14919   49.83   -0.80  1.0000
   0   2   0    6312     831                                                       15666   49.83   -0.80  1.0000
   0   2   0    5936     732                                                       15070   49.83   -0.80  1.0000
   0   2   0    5992     736                                                       15159   49.83   -0.80  1.0000
   0  -2   1    4107     285                                                        4080  -85.87   28.14  1.0000
   0  -2   1    4136     299                                                        4257  -85.87   28.14  1.0000
   0  -2   1    4107     253                                                        4080  -85.87   28.14  1.0000
   0   2  -1    3883     266                                                        3781  -85.87  -28.14  1.0000
   0   2  -1    3882     297                                                        3772  -85.87  -28.14  1.0000
   0   2  -1    4009     255                                                        4634  -85.87  -28.14  1.0000
   0   2  -1    3888     270                                                        3830  -85.87  -28.14  1.0000
   0  -2   2   12065     429                                                        7546  -12.84  -23.56  1.0000
   0  -2   2   10839     477                                                        6579  -12.84  -23.56  1.0000
   0  -2   2   11636     451                                                        7206  -12.84  -23.56  1.0000
   0   2  -2   11666     493                                                        7231  -12.84   23.56  1.0000
   0   2  -2   11642     449                                                        7212  -12.84   23.56  1.0000
   0  -2   3    5441     340                                                        3731   -6.92   12.15  1.0000
   0  -2   3    5336     306                                                        3644   -6.92   12.15  1.0000
   0   2  -3    5382     304                                                        3686   -6.92  -12.15  1.0000
   0   2  -3    5627     344                                                        3889   -6.92  -12.15  1.0000
   0  -2   4    9813     591                                                        9545   -1.91   -3.97  1.0000
   0  -2   4    9938     649                                                        9668   -1.91   -3.97  1.0000
   0  -2   4    9748     610                                                        9481   -1.91   -3.97  1.0000
   0   2  -4    8653     642                                                        8479   -1.91    3.97  1.0000
   0   2  -4   10023     551                                                        9837   -1.91    3.97  1.0000
   0   2  -4   10264     605                                                       10076   -1.91    3.97  1.0000
   0  -2   5     145     117                                                        -134    6.88  -11.17  1.0000
   0  -2   5     145     155                                                          -5    6.88  -11.17  1.0000
   0  -2   5      30     137                                                          71    6.88  -11.17  1.0000
   0   2  -5      23     102                                                         100    6.88   11.17  1.0000
   0   2  -5      23     168                                                         101    6.88   11.17  1.0000
   0   2  -5     145     100                                                         -20    6.88   11.17  1.0000
   0  -2   6      68     133                                                        -227   -8.41    3.25  1.0000
   0  -2   6      83     155                                                          47   -8.41    3.25  1.0000
   0  -2   6     243     162                                                         250   -8.41    3.25  1.0000
   0   2  -6      68     101                                                         -92   -8.41   -3.25  1.0000
   0   2  -6     153     180                                                         141   -8.41   -3.25  1.0000
   0   2  -6      68     104                                                         -20   -8.41   -3.25  1.0000
   0  -2   7    3495     410                                                        3581  -15.75   -5.36  1.0000
   0  -2   7    3467     434                                                        3552  -15.75   -5.36  1.0000
   0  -2   7    4446     410                                                        4574  -15.75   -5.36  1.0000
   0   2  -7    4365     363                                                        4508  -15.75    5.36  1.0000
   0   2  -7    4902     408                                                        5068  -15.75    5.36  1.0000
   0   2  -7    4602     446                                                        4755  -15.75    5.36  1.0000
   0  -2   8    5756     548                                                        6201    3.13    0.07  1.0000
   0  -2   8    5438     548                                                        5871    3.13    0.07  1.0000
   0  -2   8    4274     464                                                        4659    3.13    0.07  1.0000
   0   2  -8    5552     440                                                        5988    3.13   -0.07  1.0000
   0   2  -8    5193     534                                                        5615    3.13   -0.07  1.0000
   0  -2   9    1173     237                                                         952    4.56    1.34  1.0000
   0  -2   9    1521     295                                                        1269    4.56    1.34  1.0000
   0   2  -9    1339     298                                                        1100    4.56   -1.34  1.0000
   0   2  -9    1988     247                                                        1696    4.56   -1.34  1.0000
   0  -2  10    2171     355                                                        2435   -6.65    4.13  1.0000
   0  -2  10    1959     375                                                        2207   -6.65    4.13  1.0000
   0   2 -10    1246     351                                                        1437   -6.65   -4.13  1.0000
   0   2 -10    1871     287                                                        2114   -6.65   -4.13  1.0000
   0  -2  11      30     190                                                          12    4.67    2.78  1.0000
   0  -2  11      25     201                                                         -54    4.67    2.78  1.0000
   0   2 -11      25     248                                                          -5    4.67   -2.78  1.0000
   0   2 -11      43     164                                                          24    4.67   -2.78  1.0000
   0  -2  12    1402     297                                                        1184   -3.91    5.51  1.0000
   0  -2  12    1485     337                                                        1261   -3.91    5.51  1.0000
   0   2 -12    1108     337                                                         852   -3.91   -5.51  1.0000
   0   2 -12    2323     293                                                        1955   -3.91   -5.51  1.0000
   0  -2  13      79     284                                                          99    1.90   -0.81  1.0000
   0   2 -13      63     174                                                          80    1.90    0.81  1.0000
   0   2 -13       4     240                                                        -489    1.90    0.81  1.0000
   0  -2  14     135     261                                                          73   -1.39   -3.08  1.0000
   0   2 -14      10     308                                                         -98   -1.39    3.08  1.0000
   0  -2  15    1161     375                                                        1042   -3.83    0.65  1.0000
   0   3  14      42     244                                                          51    4.25   -1.78  1.0000
   0   3  14      18     227                                                         -59    4.25   -1.78  1.0000
   0  -3 -13    1001     265                                                         849    3.17   -0.93  1.0000
   0   3  13     508     263                                                         407    3.17    0.93  1.0000
   0   3  13     667     290                                                         551    3.17    0.93  1.0000
   0  -3 -12    3437     441                                                        3434    0.20   -0.62  1.0000
   0   3  12    2661     415                                                        2649    0.20    0.62  1.0000
   0   3  12    3968     519                                                        3953    0.20    0.62  1.0000
   0  -3 -11    6744     556                                                        6431   -0.37   -2.30  1.0000
   0  -3 -11    6277     524                                                        5976   -0.37   -2.30  1.0000
   0   3  11    7088     578                                                        6783   -0.37    2.30  1.0000
   0   3  11    7105     632                                                        6800   -0.37    2.30  1.0000
   0  -3 -10     775     214                                                         864   -5.66   -1.61  1.0000
   0  -3 -10     702     226                                                         785   -5.66   -1.61  1.0000
   0   3  10     445     207                                                         509   -5.66    1.61  1.0000
   0   3  10     659     258                                                         742   -5.66    1.61  1.0000
   0  -3  -9    1263     280                                                        1766   -7.53    1.03  1.0000
   0  -3  -9    1214     271                                                        1708   -7.53    1.03  1.0000
   0  -3  -9    1057     236                                                        1520   -7.53    1.03  1.0000
   0   3   9     963     252                                                        1384   -7.53   -1.03  1.0000
   0   3   9     945     299                                                        1363   -7.53   -1.03  1.0000
   0  -3  -8    4755     366                                                        4390    2.83    0.91  1.0000
   0  -3  -8    4967     386                                                        4594    2.83    0.91  1.0000
   0  -3  -8    4326     424                                                        3978    2.83    0.91  1.0000
   0  -3  -8    4725     402                                                        4361    2.83    0.91  1.0000
   0   3   8    5153     444                                                        4785    2.83   -0.91  1.0000
   0   3   8    4815     492                                                        4459    2.83   -0.91  1.0000
   0   3   8    4740     415                                                        4387    2.83   -0.91  1.0000
   0   3   8    4745     673                                                        4392    2.83   -0.91  1.0000
   0  -3  -7   23470    1819                                                       25144   10.18   -0.87  1.0000
   0  -3  -7   25843    1342                                                       27601   10.18   -0.87  1.0000
   0  -3  -7   23882    1332                                                       25571   10.18   -0.87  1.0000
   0  -3  -7   21600    1386                                                       23204   10.18   -0.87  1.0000
   0   3   7   24021    1338                                                       25856   10.18    0.87  1.0000
   0   3   7   24350    1396                                                       26198   10.18    0.87  1.0000
   0   3   7   24190    1571                                                       26031   10.18    0.87  1.0000
   0   3   7   23478    1847                                                       25292   10.18    0.87  1.0000
   0  -3  -6     722     223                                                        1348  -10.15   -5.38  1.0000
   0  -3  -6     840     204                                                        1508  -10.15   -5.38  1.0000
   0  -3  -6     802     204                                                        1456  -10.15   -5.38  1.0000
   0  -3  -6     909     312                                                        1600  -10.15   -5.38  1.0000
   0  -3  -6     646     171                                                        1242  -10.15   -5.38  1.0000
   0   3   6     713     194                                                        1339  -10.15    5.38  1.0000
   0   3   6     659     389                                                        1264  -10.15    5.38  1.0000
   0   3   6     479     208                                                        1007  -10.15    5.38  1.0000
   0  -3  -5   18078    1300                                                       17958   -3.40   -7.26  1.0000
   0  -3  -5   18069     991                                                       17949   -3.40   -7.26  1.0000
   0  -3  -5   18610    1010                                                       18489   -3.40   -7.26  1.0000
   0  -3  -5   18428     939                                                       18307   -3.40   -7.26  1.0000
   0  -3  -5   18766     960                                                       18645   -3.40   -7.26  1.0000
   0  -3  -5   17765     932                                                       17645   -3.40   -7.26  1.0000
   0   3   5   18403    1321                                                       18182   -3.40    7.26  1.0000
   0   3   5   17679     935                                                       17461   -3.40    7.26  1.0000
   0   3   5   18531    1003                                                       18309   -3.40    7.26  1.0000
   0  -3  -4    5623     285                                                        4446    9.17    4.27  1.0000
   0  -3  -4    6167     315                                                        4932    9.17    4.27  1.0000
   0  -3  -4    5620     478                                                        4443    9.17    4.27  1.0000
   0  -3  -4    6482     373                                                        5214    9.17    4.27  1.0000
   0  -3  -4    5545     325                                                        4376    9.17    4.27  1.0000
   0   3   4    5411     346                                                        4386    9.17   -4.27  1.0000
   0   3   4    6482     517                                                        5358    9.17   -4.27  1.0000
   0   3   4    5684     302                                                        4633    9.17   -4.27  1.0000
   0  -3  -3   24215    1446                                                       30168  -16.30   38.37  1.0000
   0  -3  -3   24015    1446                                                       29939  -16.30   38.37  1.0000
   0  -3  -3   23325    1473                                                       29152  -16.30   38.37  1.0000
   0  -3  -3   23534    1970                                                       29390  -16.30   38.37  1.0000
   0  -3  -3   24809    1547                                                       30844  -16.30   38.37  1.0000
   0   3   3   27529    1991                                                       33252  -16.30  -38.37  1.0000
   0   3   3   23733    1537                                                       28979  -16.30  -38.37  1.0000
   0  -3  -2   13729     731                                                       14515   -6.48    2.68  1.0000
   0  -3  -2   13505     747                                                       14284   -6.48    2.68  1.0000
   0  -3  -2   13639     765                                                       14422   -6.48    2.68  1.0000
   0   3   2   13663     994                                                       14445   -6.48   -2.68  1.0000
   0   3   2   13403     729                                                       14178   -6.48   -2.68  1.0000
   0   3   2   12891     682                                                       13651   -6.48   -2.68  1.0000
   0   3   2   12792     769                                                       13548   -6.48   -2.68  1.0000
   0  -3  -1   17227     997                                                       20684   38.16   43.50  1.0000
   0  -3  -1   16123    1086                                                       19379   38.16   43.50  1.0000
   0  -3  -1   17159     992                                                       20604   38.16   43.50  1.0000
   0  -3  -1   16944     989                                                       20351   38.16   43.50  1.0000
   0   3   1   15575     982                                                       19117   38.16  -43.50  1.0000
   0   3   1   16691    1088                                                       20451   38.16  -43.50  1.0000
   0   3   1   16741     997                                                       20511   38.16  -43.50  1.0000
   0   3   1   15768     992                                                       19348   38.16  -43.50  1.0000
   0  -3   0   13916    1070                                                       22187  -33.76    0.17  1.0000
   0  -3   0   13920    1207                                                       22192  -33.76    0.17  1.0000
   0  -3   0   13077    1088                                                       21124  -33.76    0.17  1.0000
   0  -3   0   14503    1071                                                       22927  -33.76    0.17  1.0000
   0  -3   0   14510    1077                                                       22936  -33.76    0.17  1.0000
   0   3   0   13274    1084                                                       21378  -33.76   -0.17  1.0000
   0   3   0   12728    1073                                                       20683  -33.76   -0.17  1.0000
   0   3   0   13588    1205                                                       21775  -33.76   -0.17  1.0000
   0   3   0   13479    1063                                                       21637  -33.76   -0.17  1.0000
   0   3   0   14072    1069                                                       22387  -33.76   -0.17  1.0000
   0  -3   1   16032     999                                                       19854  -37.26   43.92  1.0000
   0  -3   1   14847     965                                                       18427  -37.26   43.92  1.0000
   0  -3   1   16084    1119                                                       19917  -37.26   43.92  1.0000
   0   3  -1   16251    1115                                                       19721  -37.26  -43.92  1.0000
   0   3  -1   16582     999                                                       20114  -37.26  -43.92  1.0000
   0   3  -1   16185     986                                                       19642  -37.26  -43.92  1.0000
   0   3  -1   15997    1114                                                       19418  -37.26  -43.92  1.0000
   0   3  -1   16850     971                                                       20432  -37.26  -43.92  1.0000
   0  -3   2   13282     774                                                       14020   -7.08   -2.42  1.0000
   0  -3   2   12132     870                                                       12837   -7.08   -2.42  1.0000
   0  -3   2   13894     753                                                       14650   -7.08   -2.42  1.0000
   0  -3   2   14176     863                                                       14940   -7.08   -2.42  1.0000
   0   3  -2   13800     779                                                       14555   -7.08    2.42  1.0000
   0   3  -2   13651     878                                                       14402   -7.08    2.42  1.0000
   0   3  -2   14748     849                                                       15530   -7.08    2.42  1.0000
   0  -3   3   23863    1501                                                       28998   15.63   37.40  1.0000
   0  -3   3   25834    1683                                                       31213   15.63   37.40  1.0000
   0  -3   3   24199    1652                                                       29376   15.63   37.40  1.0000
   0  -3   3   23988    1864                                                       29138   15.63   37.40  1.0000
   0   3  -3   25594    1659                                                       31588   15.63  -37.40  1.0000
   0   3  -3   22926    1678                                                       28557   15.63  -37.40  1.0000
   0  -3   4    6168     443                                                        5115    9.11   -5.22  1.0000
   0  -3   4    5312     377                                                        4335    9.11   -5.22  1.0000
   0   3  -4    6291     375                                                        5061    9.11    5.22  1.0000
   0   3  -4    5513     432                                                        4364    9.11    5.22  1.0000
   0  -3   5   19368    1142                                                       19026    2.30   -6.26  1.0000
   0  -3   5   18155    1023                                                       17822    2.30   -6.26  1.0000
   0  -3   5   18180    1081                                                       17847    2.30   -6.26  1.0000
   0   3  -5   18864    1076                                                       18609    2.30    6.26  1.0000
   0   3  -5   17996    1136                                                       17746    2.30    6.26  1.0000
   0  -3   6     768     279                                                        1413   -9.94    5.56  1.0000
   0  -3   6     754     256                                                        1394   -9.94    5.56  1.0000
   0  -3   6     476     235                                                        1002   -9.94    5.56  1.0000
   0   3  -6     774     207                                                        1417   -9.94   -5.56  1.0000
   0   3  -6     656     195                                                        1255   -9.94   -5.56  1.0000
   0   3  -6     729     280                                                        1356   -9.94   -5.56  1.0000
   0  -3   7   24013    1545                                                       25841  -10.33   -1.05  1.0000
   0  -3   7   22302    1480                                                       24063  -10.33   -1.05  1.0000
   0  -3   7   22595    1395                                                       24368  -10.33   -1.05  1.0000
   0   3  -7   24598    1336                                                       26301  -10.33    1.05  1.0000
   0   3  -7   25064    1547                                                       26784  -10.33    1.05  1.0000
   0   3  -7   23037    1474                                                       24684  -10.33    1.05  1.0000
   0  -3   8    5381     449                                                        5015    2.75   -1.89  1.0000
   0  -3   8    4050     446                                                        3733    2.75   -1.89  1.0000
   0  -3   8    4518     431                                                        4183    2.75   -1.89  1.0000
   0   3  -8    4489     491                                                        4128    2.75    1.89  1.0000
   0   3  -8    4649     371                                                        4281    2.75    1.89  1.0000
   0   3  -8    4731     413                                                        4360    2.75    1.89  1.0000
   0  -3   9    1596     355                                                        2113    7.29    1.04  1.0000
   0   3  -9    1328     291                                                        1826    7.29   -1.04  1.0000
   0   3  -9    1516     364                                                        2046    7.29   -1.04  1.0000
   0   3  -9    1144     242                                                        1609    7.29   -1.04  1.0000
   0  -3  10     444     259                                                         510   -6.10    1.86  1.0000
   0  -3  10    1199     282                                                        1326   -6.10    1.86  1.0000
   0   3 -10     597     307                                                         675   -6.10   -1.86  1.0000
   0   3 -10     870     222                                                         970   -6.10   -1.86  1.0000
   0  -3  11    7065     687                                                        6781    0.27   -2.22  1.0000
   0  -3  11    7178     598                                                        6892    0.27   -2.22  1.0000
   0   3 -11    6551     522                                                        6262    0.27    2.22  1.0000
   0   3 -11    6670     693                                                        6378    0.27    2.22  1.0000
   0  -3  12    3835     529                                                        3818    0.23    0.75  1.0000
   0  -3  12    2365     406                                                        2352    0.23    0.75  1.0000
   0   3 -12    2897     363                                                        2895    0.23   -0.75  1.0000
   0   3 -12    2768     490                                                        2766    0.23   -0.75  1.0000
   0  -3  13     726     305                                                         617   -2.62   -0.95  1.0000
   0   3 -13      51     308                                                          23   -2.62    0.95  1.0000
   0  -3  14     527     328                                                         601    4.02   -1.83  1.0000
   0   3 -14      16     268                                                        -557    4.02    1.83  1.0000
   0  -3  15    2442     523                                                        2744   -3.47    1.12  1.0000
   0   4  14     146     254                                                         128    0.55    0.92  1.0000
   0   4  14       1     234                                                         -74    0.55    0.92  1.0000
   0   4  13     969     313                                                        1231   -1.23    6.74  1.0000
   0   4  13     496     303                                                         681   -1.23    6.74  1.0000
   0   4  12      16     190                                                          73    0.57  -10.24  1.0000
   0   4  12      31     241                                                         153    0.57  -10.24  1.0000
   0  -4 -11    6731     643                                                        7409    1.82   -6.34  1.0000
   0  -4 -11    8169     585                                                        8916    1.82   -6.34  1.0000
   0   4  11    6599     721                                                        7214    1.82    6.34  1.0000
   0   4  11    8070     654                                                        8751    1.82    6.34  1.0000
   0  -4 -10     323     195                                                         380   -4.15   -1.15  1.0000
   0  -4 -10      13     153                                                           1   -4.15   -1.15  1.0000
   0  -4 -10     254     157                                                         304   -4.15   -1.15  1.0000
   0   4  10     219     177                                                         263   -4.15    1.15  1.0000
   0   4  10     237     230                                                         283   -4.15    1.15  1.0000
   0  -4  -9    2311     304                                                        2511   -4.66   -9.22  1.0000
   0  -4  -9    1590     298                                                        1742   -4.66   -9.22  1.0000
   0  -4  -9    1665     272                                                        1823   -4.66   -9.22  1.0000
   0  -4  -9    2021     243                                                        2203   -4.66   -9.22  1.0000
   0   4   9    1467     543                                                        1655   -4.66    9.22  1.0000
   0   4   9    1575     341                                                        1772   -4.66    9.22  1.0000
   0   4   9    1947     299                                                        2175   -4.66    9.22  1.0000
   0  -4  -8    5366     385                                                        5545   -0.46   -2.93  1.0000
   0  -4  -8    4813     422                                                        4982   -0.46   -2.93  1.0000
   0  -4  -8    5148     411                                                        5323   -0.46   -2.93  1.0000
   0  -4  -8    5058     466                                                        5232   -0.46   -2.93  1.0000
   0  -4  -8    5833     452                                                        6020   -0.46   -2.93  1.0000
   0   4   8    6067     783                                                        6200   -0.46    2.93  1.0000
   0   4   8    5682     605                                                        5810   -0.46    2.93  1.0000
   0   4   8    4821     422                                                        4939   -0.46    2.93  1.0000
   0  -4  -7   10154     576                                                        9680   -0.04    3.10  1.0000
   0  -4  -7   10682     620                                                       10196   -0.04    3.10  1.0000
   0  -4  -7   10983     599                                                       10490   -0.04    3.10  1.0000
   0  -4  -7    9820     657                                                        9354   -0.04    3.10  1.0000
   0  -4  -7   10657     585                                                       10172   -0.04    3.10  1.0000
   0   4   7    9681     590                                                        9239   -0.04   -3.10  1.0000
   0   4   7   11659     674                                                       11174   -0.04   -3.10  1.0000
   0   4   7    7987     861                                                        7586   -0.04   -3.10  1.0000
   0  -4  -6    2178     372                                                        2273   -9.94   -3.82  1.0000
   0  -4  -6    1822     258                                                        1901   -9.94   -3.82  1.0000
   0  -4  -6    2245     234                                                        2343   -9.94   -3.82  1.0000
   0  -4  -6    1989     184                                                        2076   -9.94   -3.82  1.0000
   0  -4  -6    1960     281                                                        2045   -9.94   -3.82  1.0000
   0  -4  -6    2068     218                                                        2158   -9.94   -3.82  1.0000
   0   4   6    2077     449                                                        2172   -9.94    3.82  1.0000
   0   4   6    2157     283                                                        2256   -9.94    3.82  1.0000
   0  -4  -5    7601     595                                                       10705   20.11   -2.39  1.0000
   0  -4  -5    8084     690                                                       11279   20.11   -2.39  1.0000
   0  -4  -5    7583     883                                                       10684   20.11   -2.39  1.0000
   0  -4  -5    8395     637                                                       11648   20.11   -2.39  1.0000
   0  -4  -5    7502     581                                                       10587   20.11   -2.39  1.0000
   0  -4  -5    7607     594                                                       10712   20.11   -2.39  1.0000
   0   4   5    7137     678                                                       10044   20.11    2.39  1.0000
   0   4   5    8431     905                                                       11578   20.11    2.39  1.0000
   0  -4  -4    7150     545                                                        8759   -9.02  -13.15  1.0000
   0  -4  -4    6930     462                                                        8513   -9.02  -13.15  1.0000
   0  -4  -4    6916     444                                                        8498   -9.02  -13.15  1.0000
   0  -4  -4    6675     495                                                        8228   -9.02  -13.15  1.0000
   0   4   4    7144     714                                                        8518   -9.02   13.15  1.0000
   0   4   4    6430     539                                                        7729   -9.02   13.15  1.0000
   0  -4  -3   22551    1306                                                       26484  -26.01    9.74  1.0000
   0  -4  -3   22681    1249                                                       26626  -26.01    9.74  1.0000
   0  -4  -3   21134    1371                                                       24930  -26.01    9.74  1.0000
   0  -4  -3   22634    1294                                                       26574  -26.01    9.74  1.0000
   0   4   3   20895    1292                                                       25217  -26.01   -9.74  1.0000
   0   4   3   22074    1750                                                       26523  -26.01   -9.74  1.0000
   0   4   3   21392    1359                                                       25768  -26.01   -9.74  1.0000
   0  -4  -2   13433     931                                                       16859  -13.90  -13.32  1.0000
   0  -4  -2   13858     925                                                       17337  -13.90  -13.32  1.0000
   0  -4  -2   14385     975                                                       17928  -13.90  -13.32  1.0000
   0  -4  -2   14562     918                                                       18126  -13.90  -13.32  1.0000
   0   4   2   15014     917                                                       18637  -13.90   13.32  1.0000
   0   4   2   14129     976                                                       17646  -13.90   13.32  1.0000
   0   4   2   14405     966                                                       17956  -13.90   13.32  1.0000
   0  -4  -1   18582    1125                                                       22140    7.52  -11.92  1.0000
   0  -4  -1   19053    1246                                                       22654    7.52  -11.92  1.0000
   0  -4  -1   19099    1139                                                       22704    7.52  -11.92  1.0000
   0  -4  -1   18176    1132                                                       21696    7.52  -11.92  1.0000
   0   4   1   19600    1246                                                       23285    7.52   11.92  1.0000
   0   4   1   19006    1136                                                       22637    7.52   11.92  1.0000
   0   4   1   19909    1127                                                       23621    7.52   11.92  1.0000
   0   4   1   18722    1134                                                       22326    7.52   11.92  1.0000
   0  -4   0      73     269                                                        3380  -56.33    1.03  1.0000
   0  -4   0      30     247                                                        2527  -56.33    1.03  1.0000
   0  -4   0      59     302                                                        3240  -56.33    1.03  1.0000
   0  -4   0      51     260                                                        3159  -56.33    1.03  1.0000
   0  -4   0      32     260                                                        2823  -56.33    1.03  1.0000
   0   4   0      88     276                                                        3516  -56.33   -1.03  1.0000
   0   4   0      99     274                                                        3593  -56.33   -1.03  1.0000
   0   4   0      32     261                                                        2871  -56.33   -1.03  1.0000
   0   4   0      28     248                                                        2558  -56.33   -1.03  1.0000
   0   4   0      52     286                                                        3186  -56.33   -1.03  1.0000
   0   4   0      29     249                                                        2775  -56.33   -1.03  1.0000
   0  -4   1   19359    1136                                                       22826   -5.93  -12.50  1.0000
   0  -4   1   20520    1159                                                       24086   -5.93  -12.50  1.0000
   0  -4   1   19257    1165                                                       22715   -5.93  -12.50  1.0000
   0  -4   1   19466    1301                                                       22943   -5.93  -12.50  1.0000
   0   4  -1   18798    1149                                                       22169   -5.93   12.50  1.0000
   0   4  -1   19194    1135                                                       22599   -5.93   12.50  1.0000
   0   4  -1   19358    1133                                                       22777   -5.93   12.50  1.0000
   0   4  -1   19326    1301                                                       22743   -5.93   12.50  1.0000
   0   4  -1   19640    1169                                                       23083   -5.93   12.50  1.0000
   0  -4   2   14126     928                                                       17545  -14.38   12.82  1.0000
   0  -4   2   14786    1088                                                       18283  -14.38   12.82  1.0000
   0   4  -2   16132    1087                                                       19777  -14.38  -12.82  1.0000
   0   4  -2   15100     938                                                       18628  -14.38  -12.82  1.0000
   0   4  -2   13969     949                                                       17364  -14.38  -12.82  1.0000
   0   4  -2   14260    1078                                                       17690  -14.38  -12.82  1.0000
   0   4  -2   13965     959                                                       17360  -14.38  -12.82  1.0000
   0  -4   3   21384    1314                                                       25740   26.16   10.14  1.0000
   0  -4   3   20003    1272                                                       24207   26.16   10.14  1.0000
   0  -4   3   20761    1440                                                       25049   26.16   10.14  1.0000
   0  -4   3   22146    1476                                                       26584   26.16   10.14  1.0000
   0   4  -3   21532    1435                                                       25337   26.16  -10.14  1.0000
   0   4  -3   22143    1317                                                       26007   26.16  -10.14  1.0000
   0   4  -3   20901    1471                                                       24645   26.16  -10.14  1.0000
   0  -4   4    6726     539                                                        8063   -9.06   13.15  1.0000
   0  -4   4    6124     551                                                        7396   -9.06   13.15  1.0000
   0  -4   4    6716     610                                                        8052   -9.06   13.15  1.0000
   0   4  -4    6864     601                                                        8446   -9.06  -13.15  1.0000
   0   4  -4    6391     543                                                        7916   -9.06  -13.15  1.0000
   0  -4   5    8220     719                                                       11285  -20.55   -1.38  1.0000
   0  -4   5    8176     798                                                       11234  -20.55   -1.38  1.0000
   0  -4   5    8698     751                                                       11848  -20.55   -1.38  1.0000
   0   4  -5    7887     724                                                       11014  -20.55    1.38  1.0000
   0   4  -5    7710     792                                                       10803  -20.55    1.38  1.0000
   0  -4   6    2380     366                                                        2462   -9.18    3.66  1.0000
   0  -4   6    2111     312                                                        2183   -9.18    3.66  1.0000
   0  -4   6    2149     302                                                        2223   -9.18    3.66  1.0000
   0   4  -6    1934     344                                                        1995   -9.18   -3.66  1.0000
   0   4  -6    2117     261                                                        2185   -9.18   -3.66  1.0000
   0  -4   7    9893     697                                                        9486   -0.01    2.79  1.0000
   0  -4   7   10049     699                                                        9639   -0.01    2.79  1.0000
   0  -4   7   11089     658                                                       10658   -0.01    2.79  1.0000
   0   4  -7   10241     630                                                        9808   -0.01   -2.79  1.0000
   0   4  -7   11590     702                                                       11129   -0.01   -2.79  1.0000
   0   4  -7   10855     785                                                       10409   -0.01   -2.79  1.0000
   0  -4   8    4940     495                                                        5054   -0.52    2.40  1.0000
   0  -4   8    5466     555                                                        5586   -0.52    2.40  1.0000
   0  -4   8    4643     456                                                        4753   -0.52    2.40  1.0000
   0   4  -8    5108     458                                                        5267   -0.52   -2.40  1.0000
   0   4  -8    4925     573                                                        5081   -0.52   -2.40  1.0000
   0   4  -8    5234     432                                                        5395   -0.52   -2.40  1.0000
   0  -4   9    1266     315                                                        1418    4.75   -8.97  1.0000
   0  -4   9    1222     271                                                        1370    4.75   -8.97  1.0000
   0  -4   9    2223     346                                                        2450    4.75   -8.97  1.0000
   0   4  -9    1905     293                                                        2059    4.75    8.97  1.0000
   0   4  -9    1569     255                                                        1701    4.75    8.97  1.0000
   0   4  -9    1866     385                                                        2017    4.75    8.97  1.0000
   0  -4  10     336     245                                                         389   -4.06    1.23  1.0000
   0  -4  10     140     215                                                         170   -4.06    1.23  1.0000
   0   4 -10     504     281                                                         573   -4.06   -1.23  1.0000
   0   4 -10     199     163                                                         238   -4.06   -1.23  1.0000
   0   4 -10     201     162                                                         240   -4.06   -1.23  1.0000
   0  -4  11    7109     679                                                        7724   -1.80   -6.15  1.0000
   0  -4  11    7796     789                                                        8440   -1.80   -6.15  1.0000
   0   4 -11    7445     604                                                        8132   -1.80    6.15  1.0000
   0   4 -11    7383     766                                                        8068   -1.80    6.15  1.0000
   0  -4  12      89     199                                                        -382    0.72  -10.23  1.0000
   0  -4  12      89     230                                                        -317    0.72  -10.23  1.0000
   0   4 -12      54     308                                                         124    0.72   10.23  1.0000
   0   4 -12      42     158                                                          84    0.72   10.23  1.0000
   0  -4  13     605     342                                                         809    1.86   -7.13  1.0000
   0   4 -13     437     380                                                         579    1.86    7.13  1.0000
   0  -4  14       1     248                                                        -292    0.39    0.89  1.0000
   0   4 -14     493     357                                                         479    0.39   -0.89  1.0000
   0  -4  15    1295     425                                                        1275   -2.93   -1.61  1.0000
   0   4 -15    1292     474                                                        1281   -2.93    1.61  1.0000
   0   5  14      70     293                                                         157   -0.39    4.76  1.0000
   0   5  13     176     272                                                         273   -4.09    0.82  1.0000
   0   5  12     377     266                                                         305   -2.08   -2.94  1.0000
   0   5  11    1553     406                                                        1852    4.08   -1.44  1.0000
   0  -5 -10    1306     175                                                        1172   -8.77    0.31  1.0000
   0  -5 -10    1244     232                                                        1112   -8.77    0.31  1.0000
   0   5  10     886     288                                                         764   -8.77   -0.31  1.0000
   0   5  10     540     488                                                         432   -8.77   -0.31  1.0000
   0  -5  -9     199     150                                                         197    3.74  -13.71  1.0000
   0  -5  -9     138     102                                                          63    3.74  -13.71  1.0000
   0  -5  -9     170     131                                                         -20    3.74  -13.71  1.0000
   0   5   9     334     228                                                         343    3.74   13.71  1.0000
   0   5   9     351     421                                                         367    3.74   13.71  1.0000
   0  -5  -8      52     133                                                          85    2.51   -0.31  1.0000
   0  -5  -8     403     193                                                         489    2.51   -0.31  1.0000
   0  -5  -8     245     143                                                         313    2.51   -0.31  1.0000
   0  -5  -8     308      97                                                         384    2.51   -0.31  1.0000
   0   5   8     350     370                                                         437    2.51    0.31  1.0000
   0  -5  -7     210     157                                                         133   -1.56   -4.13  1.0000
   0  -5  -7     214     112                                                         136   -1.56   -4.13  1.0000
   0  -5  -7      16      95                                                        -106   -1.56   -4.13  1.0000
   0   5   7      16     246                                                        -107   -1.56    4.13  1.0000
   0  -5  -6    3259     398                                                        2392   -2.25    8.61  1.0000
   0  -5  -6    2791     193                                                        1994   -2.25    8.61  1.0000
   0  -5  -6    3000     225                                                        2171   -2.25    8.61  1.0000
   0  -5  -6    3228     263                                                        2366   -2.25    8.61  1.0000
   0  -5  -6    2849     295                                                        2043   -2.25    8.61  1.0000
   0   5   6    2490     273                                                        1741   -2.25   -8.61  1.0000
   0   5   6    2929     412                                                        2111   -2.25   -8.61  1.0000
   0  -5  -5    2518     249                                                        2182    5.08    2.29  1.0000
   0  -5  -5    1977     181                                                        1679    5.08    2.29  1.0000
   0  -5  -5    2294     162                                                        1973    5.08    2.29  1.0000
   0  -5  -5    1729     251                                                        1450    5.08    2.29  1.0000
   0   5   5    2077     353                                                        1782    5.08   -2.29  1.0000
   0   5   5    2075     265                                                        1780    5.08   -2.29  1.0000
   0  -5  -4   12513     582                                                       11121  -11.86  -17.14  1.0000
   0  -5  -4   11488     558                                                       10142  -11.86  -17.14  1.0000
   0  -5  -4   12090     661                                                       10717  -11.86  -17.14  1.0000
   0  -5  -4   12333     617                                                       10949  -11.86  -17.14  1.0000
   0   5   4   10542     608                                                        9416  -11.86   17.14  1.0000
   0   5   4   12569     683                                                       11368  -11.86   17.14  1.0000
   0   5   4   12342     881                                                       11149  -11.86   17.14  1.0000
   0  -5  -3   14767     667                                                       11741   -3.63  -15.57  1.0000
   0  -5  -3   15675     700                                                       12554   -3.63  -15.57  1.0000
   0  -5  -3   14902     700                                                       11862   -3.63  -15.57  1.0000
   0  -5  -3   15757     678                                                       12627   -3.63  -15.57  1.0000
   0   5   3   14817     721                                                       11827   -3.63   15.57  1.0000
   0   5   3   15294     588                                                       12254   -3.63   15.57  1.0000
   0   5   3   15152     933                                                       12127   -3.63   15.57  1.0000
   0   5   3   13707     677                                                       10836   -3.63   15.57  1.0000
   0   5   3   15347     671                                                       12302   -3.63   15.57  1.0000
   0  -5  -2    4522     388                                                        5882  -34.26   -2.49  1.0000
   0  -5  -2    4565     422                                                        5935  -34.26   -2.49  1.0000
   0  -5  -2    4064     403                                                        5305  -34.26   -2.49  1.0000
   0  -5  -2    4602     387                                                        5981  -34.26   -2.49  1.0000
   0   5   2    3840     390                                                        5014  -34.26    2.49  1.0000
   0   5   2    3666     370                                                        4791  -34.26    2.49  1.0000
   0   5   2    4259     377                                                        5545  -34.26    2.49  1.0000
   0  -5  -1    5259     367                                                        4832    0.55   -5.99  1.0000
   0  -5  -1    4952     365                                                        4537    0.55   -5.99  1.0000
   0  -5  -1    5346     358                                                        4915    0.55   -5.99  1.0000
   0  -5  -1    6153     389                                                        5692    0.55   -5.99  1.0000
   0   5   1    4870     363                                                        4446    0.55    5.99  1.0000
   0   5   1    5813     358                                                        5350    0.55    5.99  1.0000
   0   5   1    5579     370                                                        5126    0.55    5.99  1.0000
   0   5   1    5381     392                                                        4935    0.55    5.99  1.0000
   0  -5   0     120     142                                                         254    5.74   -0.66  1.0000
   0  -5   0      51     122                                                         146    5.74   -0.66  1.0000
   0  -5   0      76     153                                                         187    5.74   -0.66  1.0000
   0  -5   0      28     133                                                         -52    5.74   -0.66  1.0000
   0   5   0       3     127                                                          47    5.74    0.66  1.0000
   0   5   0      51     109                                                         151    5.74    0.66  1.0000
   0   5   0      18      87                                                          88    5.74    0.66  1.0000
   0   5   0      28     120                                                        -112    5.74    0.66  1.0000
   0   5   0       4     151                                                          49    5.74    0.66  1.0000
   0  -5   1    5746     427                                                        5259   -1.55   -4.53  1.0000
   0  -5   1    5325     395                                                        4856   -1.55   -4.53  1.0000
   0  -5   1    4920     356                                                        4470   -1.55   -4.53  1.0000
   0  -5   1    4994     358                                                        4540   -1.55   -4.53  1.0000
   0   5  -1    5463     418                                                        4997   -1.55    4.53  1.0000
   0   5  -1    5467     376                                                        5001   -1.55    4.53  1.0000
   0   5  -1    5779     359                                                        5300   -1.55    4.53  1.0000
   0   5  -1    5567     409                                                        5096   -1.55    4.53  1.0000
   0   5  -1    6062     363                                                        5571   -1.55    4.53  1.0000
   0   5  -1    5280     296                                                        4822   -1.55    4.53  1.0000
   0  -5   2    3625     386                                                        4825  -34.97    2.12  1.0000
   0  -5   2    3929     456                                                        5218  -34.97    2.12  1.0000
   0   5  -2    5218     407                                                        6852  -34.97   -2.12  1.0000
   0   5  -2    4482     426                                                        5930  -34.97   -2.12  1.0000
   0   5  -2    4279     433                                                        5672  -34.97   -2.12  1.0000
   0   5  -2    4202     452                                                        5574  -34.97   -2.12  1.0000
   0   5  -2    4304     480                                                        5704  -34.97   -2.12  1.0000
   0  -5   3   15200     687                                                       12275    3.44  -15.04  1.0000
   0  -5   3   13825     799                                                       11041    3.44  -15.04  1.0000
   0  -5   3   15082     712                                                       12169    3.44  -15.04  1.0000
   0   5  -3   14325     810                                                       11450    3.44   15.04  1.0000
   0   5  -3   15070     734                                                       12118    3.44   15.04  1.0000
   0   5  -3   16033     785                                                       12984    3.44   15.04  1.0000
   0  -5   4   12471     648                                                       11252  -11.95   17.08  1.0000
   0  -5   4   11841     558                                                       10645  -11.95   17.08  1.0000
   0  -5   4   12088     763                                                       10883  -11.95   17.08  1.0000
   0  -5   4   11878     677                                                       10681  -11.95   17.08  1.0000
   0  -5   4   11254     709                                                       10080  -11.95   17.08  1.0000
   0   5  -4   11528     677                                                       10160  -11.95  -17.08  1.0000
   0   5  -4   11401     758                                                       10039  -11.95  -17.08  1.0000
   0  -5   5    1859     307                                                        1592   -4.92    2.37  1.0000
   0  -5   5    2135     280                                                        1850   -4.92    2.37  1.0000
   0  -5   5    1831     170                                                        1566   -4.92    2.37  1.0000
   0  -5   5    1412     258                                                        1179   -4.92    2.37  1.0000
   0   5  -5    2268     253                                                        1963   -4.92   -2.37  1.0000
   0   5  -5    2131     329                                                        1835   -4.92   -2.37  1.0000
   0  -5   6    2784     193                                                        1984   -2.19   -8.68  1.0000
   0  -5   6    2791     213                                                        1990   -2.19   -8.68  1.0000
   0  -5   6    2818     286                                                        2013   -2.19   -8.68  1.0000
   0  -5   6    2463     296                                                        1715   -2.19   -8.68  1.0000
   0   5  -6    2427     338                                                        1685   -2.19    8.68  1.0000
   0   5  -6    2535     251                                                        1775   -2.19    8.68  1.0000
   0  -5   7      18     100                                                          -6    1.17   -4.50  1.0000
   0  -5   7      18     167                                                         -91    1.17   -4.50  1.0000
   0  -5   7     140     168                                                         105    1.17   -4.50  1.0000
   0   5  -7     340     218                                                         253    1.17    4.50  1.0000
   0   5  -7      62     113                                                          23    1.17    4.50  1.0000
   0  -5   8     351     219                                                         444    2.56   -0.18  1.0000
   0  -5   8     500     235                                                         610    2.56   -0.18  1.0000
   0  -5   8     326     147                                                         416    2.56   -0.18  1.0000
   0   5  -8     305     171                                                         388    2.56    0.18  1.0000
   0   5  -8     602     288                                                         717    2.56    0.18  1.0000
   0   5  -8     285     155                                                         365    2.56    0.18  1.0000
   0  -5   9     274     156                                                         237   -3.63  -12.98  1.0000
   0  -5   9     153     204                                                        -358   -3.63  -12.98  1.0000
   0  -5   9     276     214                                                         240   -3.63  -12.98  1.0000
   0   5  -9     199     148                                                         179   -3.63   12.98  1.0000
   0   5  -9     153     231                                                        -132   -3.63   12.98  1.0000
   0   5  -9     153     126                                                        -187   -3.63   12.98  1.0000
   0  -5  10     541     199                                                         433   -8.69   -0.34  1.0000
   0  -5  10     875     279                                                         752   -8.69   -0.34  1.0000
   0  -5  10     434     231                                                         331   -8.69   -0.34  1.0000
   0   5 -10     625     327                                                         514   -8.69    0.34  1.0000
   0   5 -10     944     213                                                         820   -8.69    0.34  1.0000
   0   5 -10    1389     236                                                        1251   -8.69    0.34  1.0000
   0  -5  11    2048     433                                                        2397   -4.47    1.12  1.0000
   0  -5  11    1642     364                                                        1956   -4.47    1.12  1.0000
   0   5 -11    1950     314                                                        2288   -4.47   -1.12  1.0000
   0   5 -11    1667     460                                                        1981   -4.47   -1.12  1.0000
   0  -5  12     294     268                                                         237   -1.79   -2.29  1.0000
   0   5 -12     358     345                                                         310   -1.79    2.29  1.0000
   0   5 -12     411     198                                                         360   -1.79    2.29  1.0000
   0  -5  13     434     315                                                         595    4.54   -1.29  1.0000
   0   5 -13     701     399                                                         919    4.54    1.29  1.0000
   0  -5  14     239     299                                                         390   -0.17    4.85  1.0000
   0   5 -14     374     313                                                         559   -0.17   -4.85  1.0000
   0   5 -14      20     348                                                         -42   -0.17   -4.85  1.0000
   0  -5  15     512     362                                                         582   -1.97    0.88  1.0000
   0   5 -15     113     291                                                         145   -1.97   -0.88  1.0000
   0   5 -15     143     391                                                         179   -1.97   -0.88  1.0000
   0   6  15    1020     385                                                         942    2.58    0.00  1.0000
   0   6  14       5     266                                                        -176    1.15    2.05  1.0000
   0   6  13     797     333                                                         636   -1.27   -3.76  1.0000
   0   6  12    2550     473                                                        2363    1.75   -1.94  1.0000
   0   6  11    2604     742                                                        2561    1.06    0.24  1.0000
   0   6  11    3361     532                                                        3312    1.06    0.24  1.0000
   0   6  10    2989     480                                                        2933    2.95    0.30  1.0000
   0   6  10    2806     668                                                        2752    2.95    0.30  1.0000
   0  -6  -9    1162     236                                                        1590    4.32   -4.75  1.0000
   0  -6  -9    1145     215                                                        1570    4.32   -4.75  1.0000
   0   6   9    1404     581                                                        1876    4.32    4.75  1.0000
   0  -6  -8     170     121                                                         155    0.12    1.54  1.0000
   0  -6  -8     385     179                                                         363    0.12    1.54  1.0000
   0  -6  -8     353     199                                                         332    0.12    1.54  1.0000
   0  -6  -8     595     131                                                         568    0.12    1.54  1.0000
   0   6   8     426     385                                                         413    0.12   -1.54  1.0000
   0  -6  -7    4332     311                                                        3729   -6.21   11.75  1.0000
   0  -6  -7    4535     274                                                        3920   -6.21   11.75  1.0000
   0  -6  -7    5060     452                                                        4417   -6.21   11.75  1.0000
   0  -6  -7    5253     376                                                        4600   -6.21   11.75  1.0000
   0   6   7    3400     551                                                        2990   -6.21  -11.75  1.0000
   0  -6  -6      38      75                                                         128    3.80    7.27  1.0000
   0  -6  -6     116     172                                                         274    3.80    7.27  1.0000
   0  -6  -6      35     128                                                           4    3.80    7.27  1.0000
   0  -6  -6      43      91                                                         140    3.80    7.27  1.0000
   0   6   6      79     227                                                         214    3.80   -7.27  1.0000
   0  -6  -5    6439     503                                                        7140    4.58   -1.84  1.0000
   0  -6  -5    6814     548                                                        7535    4.58   -1.84  1.0000
   0  -6  -5    7015     434                                                        7746    4.58   -1.84  1.0000
   0   6   5    7510     747                                                        8252    4.58    1.84  1.0000
   0  -6  -4   24872    1428                                                       28284   -8.26  -18.62  1.0000
   0  -6  -4   24076    1356                                                       27431   -8.26  -18.62  1.0000
   0  -6  -4   24863    1499                                                       28274   -8.26  -18.62  1.0000
   0  -6  -4   23802    1449                                                       27137   -8.26  -18.62  1.0000
   0  -6  -4   24599    1457                                                       27992   -8.26  -18.62  1.0000
   0   6   4   27162    1529                                                       30390   -8.26   18.62  1.0000
   0   6   4   24359    1432                                                       27407   -8.26   18.62  1.0000
   0   6   4   25168    1945                                                       28269   -8.26   18.62  1.0000
   0  -6  -3    8617     498                                                        7849   15.11   -3.58  1.0000
   0  -6  -3    9529     498                                                        8730   15.11   -3.58  1.0000
   0  -6  -3    8653     537                                                        7884   15.11   -3.58  1.0000
   0  -6  -3    8535     524                                                        7770   15.11   -3.58  1.0000
   0   6   3    8398     403                                                        7512   15.11    3.58  1.0000
   0   6   3    8815     549                                                        7911   15.11    3.58  1.0000
   0   6   3    8117     487                                                        7244   15.11    3.58  1.0000
   0  -6  -2    1384     257                                                        2231  -23.68   -7.45  1.0000
   0  -6  -2    1728     294                                                        2717  -23.68   -7.45  1.0000
   0  -6  -2    1689     262                                                        2663  -23.68   -7.45  1.0000
   0  -6  -2    1592     283                                                        2527  -23.68   -7.45  1.0000
   0   6   2    1560     275                                                        2524  -23.68    7.45  1.0000
   0   6   2    1169     262                                                        1955  -23.68    7.45  1.0000
   0   6   2    1752     274                                                        2793  -23.68    7.45  1.0000
   0   6   2    1974     283                                                        3098  -23.68    7.45  1.0000
   0  -6  -1    7115     501                                                        6763    6.55   12.75  1.0000
   0  -6  -1    6900     461                                                        6551    6.55   12.75  1.0000
   0  -6  -1    7746     476                                                        7386    6.55   12.75  1.0000
   0  -6  -1    7236     499                                                        6883    6.55   12.75  1.0000
   0   6   1    7264     499                                                        6811    6.55  -12.75  1.0000
   0   6   1    7115     489                                                        6665    6.55  -12.75  1.0000
   0   6   1    7073     460                                                        6624    6.55  -12.75  1.0000
   0   6   1    7145     481                                                        6694    6.55  -12.75  1.0000
   0   6   1    8013     475                                                        7545    6.55  -12.75  1.0000
   0   6   1    8234     472                                                        7762    6.55  -12.75  1.0000
   0  -6   0     342     125                                                         101   10.13   -1.07  1.0000
   0  -6   0      88     139                                                         -15   10.13   -1.07  1.0000
   0  -6   0      88     123                                                         -40   10.13   -1.07  1.0000
   0  -6   0     617     161                                                         276   10.13   -1.07  1.0000
   0   6   0     323     108                                                          76   10.13    1.07  1.0000
   0   6   0     256     132                                                          45   10.13    1.07  1.0000
   0   6   0     579     101                                                         220   10.13    1.07  1.0000
   0   6   0      88     157                                                        -148   10.13    1.07  1.0000
   0   6   0     281     128                                                          56   10.13    1.07  1.0000
   0   6   0     604     154                                                         235   10.13    1.07  1.0000
   0  -6   1    6904     503                                                        6821   -9.23   12.30  1.0000
   0  -6   1    7277     551                                                        7198   -9.23   12.30  1.0000
   0  -6   1    7805     501                                                        7730   -9.23   12.30  1.0000
   0  -6   1    7107     474                                                        7026   -9.23   12.30  1.0000
   0   6  -1    7375     473                                                        7409   -9.23  -12.30  1.0000
   0   6  -1    7052     470                                                        7080   -9.23  -12.30  1.0000
   0   6  -1    6269     492                                                        6284   -9.23  -12.30  1.0000
   0   6  -1    7075     550                                                        7104   -9.23  -12.30  1.0000
   0   6  -1    6976     412                                                        7003   -9.23  -12.30  1.0000
   0   6  -1    7474     497                                                        7509   -9.23  -12.30  1.0000
   0  -6   2    1719     290                                                        2749  -23.77    7.60  1.0000
   0  -6   2    1820     354                                                        2889  -23.77    7.60  1.0000
   0   6  -2    1424     298                                                        2288  -23.77   -7.60  1.0000
   0   6  -2    1795     300                                                        2810  -23.77   -7.60  1.0000
   0   6  -2    1509     278                                                        2410  -23.77   -7.60  1.0000
   0   6  -2    1581     345                                                        2512  -23.77   -7.60  1.0000
   0   6  -2    1616     316                                                        2561  -23.77   -7.60  1.0000
   0  -6   3    8943     542                                                        8052  -16.13   -4.24  1.0000
   0  -6   3    8779     513                                                        7894  -16.13   -4.24  1.0000
   0  -6   3    8318     607                                                        7452  -16.13   -4.24  1.0000
   0   6  -3    8718     549                                                        7971  -16.13    4.24  1.0000
   0   6  -3    8085     620                                                        7358  -16.13    4.24  1.0000
   0   6  -3    8637     625                                                        7893  -16.13    4.24  1.0000
   0   6  -3    8341     559                                                        7606  -16.13    4.24  1.0000
   0  -6   4   24931    1507                                                       28060   -8.27   19.41  1.0000
   0  -6   4   25744    1558                                                       28927   -8.27   19.41  1.0000
   0  -6   4   25235    1745                                                       28385   -8.27   19.41  1.0000
   0   6  -4   25928    1573                                                       29474   -8.27  -19.41  1.0000
   0   6  -4   24924    1751                                                       28398   -8.27  -19.41  1.0000
   0   6  -4   29378    1727                                                       33163   -8.27  -19.41  1.0000
   0  -6   5    6374     539                                                        7043   -4.18   -2.11  1.0000
   0  -6   5    6290     400                                                        6955   -4.18   -2.11  1.0000
   0  -6   5    7148     528                                                        7855   -4.18   -2.11  1.0000
   0  -6   5    6152     547                                                        6809   -4.18   -2.11  1.0000
   0   6  -5    7002     575                                                        7712   -4.18    2.11  1.0000
   0   6  -5    6692     573                                                        7387   -4.18    2.11  1.0000
   0   6  -5    7023     638                                                        7734   -4.18    2.11  1.0000
   0  -6   6      49     170                                                         154    3.73   -7.35  1.0000
   0  -6   6      14     170                                                          38    3.73   -7.35  1.0000
   0  -6   6      73      89                                                         202    3.73   -7.35  1.0000
   0  -6   6      31     177                                                         113    3.73   -7.35  1.0000
   0   6  -6      57     201                                                         -29    3.73    7.35  1.0000
   0   6  -6      74     188                                                         201    3.73    7.35  1.0000
   0   6  -6      21     127                                                          80    3.73    7.35  1.0000
   0  -6   7    4176     428                                                        3741    6.28   11.75  1.0000
   0  -6   7    4157     320                                                        3723    6.28   11.75  1.0000
   0  -6   7    4955     491                                                        4493    6.28   11.75  1.0000
   0   6  -7    4770     520                                                        4148    6.28  -11.75  1.0000
   0   6  -7    4830     462                                                        4205    6.28  -11.75  1.0000
   0   6  -7    4834     413                                                        4209    6.28  -11.75  1.0000
   0  -6   8     751     164                                                         728    0.21   -1.73  1.0000
   0  -6   8     449     123                                                         431    0.21   -1.73  1.0000
   0  -6   8     440     243                                                         422    0.21   -1.73  1.0000
   0  -6   8       3     177                                                         -19    0.21   -1.73  1.0000
   0   6  -8     283     154                                                         259    0.21    1.73  1.0000
   0   6  -8     540     276                                                         508    0.21    1.73  1.0000
   0  -6   9     808     317                                                        1157   -4.36   -4.27  1.0000
   0  -6   9    1377     257                                                        1822   -4.36   -4.27  1.0000
   0  -6   9    1261     331                                                        1689   -4.36   -4.27  1.0000
   0  -6   9    1172     215                                                        1586   -4.36   -4.27  1.0000
   0   6  -9    1101     266                                                        1499   -4.36    4.27  1.0000
   0   6  -9    1136     266                                                        1540   -4.36    4.27  1.0000
   0   6  -9    1617     427                                                        2094   -4.36    4.27  1.0000
   0  -6  10    3383     418                                                        3327    3.29    0.25  1.0000
   0  -6  10    3261     484                                                        3206    3.29    0.25  1.0000
   0  -6  10    3450     338                                                        3394    3.29    0.25  1.0000
   0   6 -10    2629     346                                                        2578    3.29   -0.25  1.0000
   0   6 -10    3379     552                                                        3323    3.29   -0.25  1.0000
   0  -6  11    3687     459                                                        3651   -1.67   -0.86  1.0000
   0  -6  11    3133     510                                                        3099   -1.67   -0.86  1.0000
   0   6 -11    3887     595                                                        3858   -1.67    0.86  1.0000
   0   6 -11    3228     476                                                        3201   -1.67    0.86  1.0000
   0   6 -11    4066     416                                                        4036   -1.67    0.86  1.0000
   0  -6  12    1818     413                                                        1654    1.89   -1.57  1.0000
   0   6 -12    2322     489                                                        2124    1.89    1.57  1.0000
   0   6 -12    1842     393                                                        1666    1.89    1.57  1.0000
   0  -6  13     552     315                                                         417    1.50    3.49  1.0000
   0   6 -13     321     348                                                         228    1.50   -3.49  1.0000
   0   6 -13     379     316                                                         278    1.50   -3.49  1.0000
   0  -6  14      92     293                                                         134    1.12    1.96  1.0000
   0   6 -14       4     334                                                        -510    1.12   -1.96  1.0000
   0   6 -14      96     285                                                         138    1.12   -1.96  1.0000
   0  -6  15     930     392                                                         863   -2.35   -0.04  1.0000
   0   6 -15    1088     386                                                        1020   -2.35    0.04  1.0000
   0   6 -15    1218     507                                                        1146   -2.35    0.04  1.0000
   0  -7 -14     900     374                                                         963    3.09   -0.23  1.0000
   0   7  14    1870     468                                                        1964    3.09    0.23  1.0000
   0  -7 -13     404     303                                                         437    1.61    2.20  1.0000
   0   7  13     106     292                                                         119    1.61   -2.20  1.0000
   0   7  12    7152     864                                                        7787    4.15    2.05  1.0000
   0   7  12    6552    1076                                                        7160    4.15    2.05  1.0000
   0  -7 -11     320     259                                                         266    5.35   -1.09  1.0000
   0   7  11     330     283                                                         272    5.35    1.09  1.0000
   0   7  11    1178     627                                                        1088    5.35    1.09  1.0000
   0  -7 -10    4222     518                                                        4157   -3.23   -0.27  1.0000
   0   7  10    4613     768                                                        4543   -3.23    0.27  1.0000
   0  -7  -9     179     192                                                         -70   13.50   -5.50  1.0000
   0  -7  -9     179     122                                                          -1   13.50   -5.50  1.0000
   0   7   9     179     360                                                        -330   13.50    5.50  1.0000
   0  -7  -8   14411     915                                                       14328   -1.84    5.57  1.0000
   0  -7  -8   13883     826                                                       13801   -1.84    5.57  1.0000
   0  -7  -8   14224     720                                                       14141   -1.84    5.57  1.0000
   0   7   8   12447    1203                                                       12193   -1.84   -5.57  1.0000
   0  -7  -7    1112     276                                                        1204   -6.39    4.15  1.0000
   0  -7  -7    2010     215                                                        2149   -6.39    4.15  1.0000
   0  -7  -7    1964     276                                                        2101   -6.39    4.15  1.0000
   0   7   7    1824     436                                                        1951   -6.39   -4.15  1.0000
   0  -7  -6    2429     317                                                        2135    4.04    3.55  1.0000
   0  -7  -6    2524     280                                                        2225    4.04    3.55  1.0000
   0  -7  -6    2188     193                                                        1909    4.04    3.55  1.0000
   0   7   6    2355     408                                                        2066    4.04   -3.55  1.0000
   0  -7  -5     577     113                                                         684   -2.64   -7.90  1.0000
   0  -7  -5     710     183                                                         834   -2.64   -7.90  1.0000
   0  -7  -5     831     235                                                         969   -2.64   -7.90  1.0000
   0  -7  -5     528     194                                                         628   -2.64   -7.90  1.0000
   0   7   5     505     181                                                         605   -2.64    7.90  1.0000
   0   7   5     660     284                                                         781   -2.64    7.90  1.0000
   0  -7  -4   57568    2847                                                       55227   -4.21  -23.04  1.0000
   0  -7  -4   54994    2639                                                       52697   -4.21  -23.04  1.0000
   0  -7  -4   55200    2640                                                       52899   -4.21  -23.04  1.0000
   0  -7  -4   56689    2633                                                       54363   -4.21  -23.04  1.0000
   0   7   4   56745    3527                                                       55352   -4.21   23.04  1.0000
   0   7   4   53198    2631                                                       51835   -4.21   23.04  1.0000
   0  -7  -3    5099     447                                                        5230   12.32   -5.26  1.0000
   0  -7  -3    4443     401                                                        4555   12.32   -5.26  1.0000
   0  -7  -3    5371     434                                                        5509   12.32   -5.26  1.0000
   0  -7  -3    4771     389                                                        4893   12.32   -5.26  1.0000
   0   7   3    5163     301                                                        5283   12.32    5.26  1.0000
   0   7   3    4927     391                                                        5041   12.32    5.26  1.0000
   0   7   3    6197     450                                                        6343   12.32    5.26  1.0000
   0   7   3    5564     407                                                        5695   12.32    5.26  1.0000
   0  -7  -2    1794     211                                                        1102   -4.88    9.33  1.0000
   0  -7  -2    1695     207                                                        1024   -4.88    9.33  1.0000
   0  -7  -2    1855     227                                                        1150   -4.88    9.33  1.0000
   0  -7  -2    1744     198                                                        1063   -4.88    9.33  1.0000
   0   7   2    2027     217                                                        1285   -4.88   -9.33  1.0000
   0   7   2    1941     225                                                        1217   -4.88   -9.33  1.0000
   0   7   2    2420     235                                                        1603   -4.88   -9.33  1.0000
   0   7   2    1301     194                                                         722   -4.88   -9.33  1.0000
   0   7   2    1515     195                                                         884   -4.88   -9.33  1.0000
   0  -7  -1    1669     297                                                        2445   25.36    7.68  1.0000
   0  -7  -1    1712     291                                                        2504   25.36    7.68  1.0000
   0  -7  -1    1630     294                                                        2391   25.36    7.68  1.0000
   0  -7  -1    1529     281                                                        2249   25.36    7.68  1.0000
   0   7   1    1968     304                                                        2849   25.36   -7.68  1.0000
   0   7   1    1820     288                                                        2648   25.36   -7.68  1.0000
   0   7   1    1657     283                                                        2423   25.36   -7.68  1.0000
   0   7   1    1976     326                                                        2859   25.36   -7.68  1.0000
   0   7   1    1896     312                                                        2751   25.36   -7.68  1.0000
   0   7   1    1844     295                                                        2680   25.36   -7.68  1.0000
   0  -7   0   35206    1602                                                       31101  -12.52    3.15  1.0000
   0  -7   0   35354    1780                                                       31240  -12.52    3.15  1.0000
   0  -7   0   36272    1604                                                       32104  -12.52    3.15  1.0000
   0  -7   0   35528    1590                                                       31404  -12.52    3.15  1.0000
   0   7   0   34233    1601                                                       30063  -12.52   -3.15  1.0000
   0   7   0   36244    1781                                                       31949  -12.52   -3.15  1.0000
   0   7   0   36270    1578                                                       31974  -12.52   -3.15  1.0000
   0   7   0   35599    1633                                                       31344  -12.52   -3.15  1.0000
   0   7   0   35788    1588                                                       31521  -12.52   -3.15  1.0000
   0   7   0   34364    1577                                                       30186  -12.52   -3.15  1.0000
   0  -7   1    1321     287                                                        2095  -28.79    7.92  1.0000
   0  -7   1    1444     327                                                        2285  -28.79    7.92  1.0000
   0  -7   1    1378     286                                                        2184  -28.79    7.92  1.0000
   0  -7   1    1773     306                                                        2778  -28.79    7.92  1.0000
   0   7  -1    1541     285                                                        2440  -28.79   -7.92  1.0000
   0   7  -1    1716     317                                                        2702  -28.79   -7.92  1.0000
   0   7  -1    1648     350                                                        2601  -28.79   -7.92  1.0000
   0   7  -1    1371     204                                                        2179  -28.79   -7.92  1.0000
   0   7  -1    1566     273                                                        2478  -28.79   -7.92  1.0000
   0   7  -1    1199     273                                                        1906  -28.79   -7.92  1.0000
   0  -7   2    1949     228                                                        1244   -2.58   -9.34  1.0000
   0  -7   2    1277     236                                                         721   -2.58   -9.34  1.0000
   0   7  -2    1741     217                                                        1079   -2.58    9.34  1.0000
   0   7  -2    1525     229                                                         911   -2.58    9.34  1.0000
   0   7  -2    3208     333                                                        2282   -2.58    9.34  1.0000
   0   7  -2    1910     211                                                        1213   -2.58    9.34  1.0000
   0   7  -2    2024     259                                                        1304   -2.58    9.34  1.0000
   0   7  -2    2039     243                                                        1316   -2.58    9.34  1.0000
   0  -7   3    4869     507                                                        4974  -12.77   -5.30  1.0000
   0  -7   3    4216     419                                                        4302  -12.77   -5.30  1.0000
   0  -7   3    4546     388                                                        4642  -12.77   -5.30  1.0000
   0   7  -3    4681     480                                                        4792  -12.77    5.30  1.0000
   0   7  -3    4765     463                                                        4879  -12.77    5.30  1.0000
   0   7  -3    5661     496                                                        5800  -12.77    5.30  1.0000
   0   7  -3    5146     420                                                        5271  -12.77    5.30  1.0000
   0   7  -3    3134     416                                                        3195  -12.77    5.30  1.0000
   0   7  -3    5037     448                                                        5158  -12.77    5.30  1.0000
   0  -7   4   55970    2753                                                       54758   -3.81   23.10  1.0000
   0  -7   4   56324    2689                                                       55109   -3.81   23.10  1.0000
   0   7  -4   59258    2774                                                       57065   -3.81  -23.10  1.0000
   0   7  -4   55314    3055                                                       53181   -3.81  -23.10  1.0000
   0   7  -4   57038    3087                                                       54878   -3.81  -23.10  1.0000
   0  -7   5     579     200                                                         678    3.65   -8.68  1.0000
   0  -7   5     253     179                                                         292    3.65   -8.68  1.0000
   0   7  -5     306     245                                                         354    3.65    8.68  1.0000
   0   7  -5     507     210                                                         592    3.65    8.68  1.0000
   0   7  -5     760     239                                                         880    3.65    8.68  1.0000
   0  -7   6    2614     335                                                        2318    2.76   -3.36  1.0000
   0  -7   6    2299     322                                                        2021    2.76   -3.36  1.0000
   0  -7   6    2183     319                                                        1912    2.76   -3.36  1.0000
   0   7  -6    2601     311                                                        2305    2.76    3.36  1.0000
   0   7  -6    2220     342                                                        1947    2.76    3.36  1.0000
   0   7  -6    2688     403                                                        2387    2.76    3.36  1.0000
   0  -7   7    1472     301                                                        1601    6.37    4.42  1.0000
   0  -7   7    1926     351                                                        2080    6.37    4.42  1.0000
   0  -7   7    1629     175                                                        1767    6.37    4.42  1.0000
   0  -7   7    1230     294                                                        1343    6.37    4.42  1.0000
   0   7  -7    1587     391                                                        1726    6.37   -4.42  1.0000
   0   7  -7    1359     262                                                        1484    6.37   -4.42  1.0000
   0   7  -7    2051     370                                                        2215    6.37   -4.42  1.0000
   0  -7   8   13232     903                                                       12967   -1.68   -4.15  1.0000
   0  -7   8   13407     882                                                       13140   -1.68   -4.15  1.0000
   0  -7   8   12879     904                                                       12617   -1.68   -4.15  1.0000
   0  -7   8   13309     755                                                       13043   -1.68   -4.15  1.0000
   0   7  -8   12409    1009                                                       12284   -1.68    4.15  1.0000
   0   7  -8   13684     891                                                       13553   -1.68    4.15  1.0000
   0   7  -8   15262     947                                                       15125   -1.68    4.15  1.0000
   0  -7   9      84     114                                                          28  -13.53   -4.78  1.0000
   0  -7   9     174     188                                                        -173  -13.53   -4.78  1.0000
   0  -7   9      90     217                                                         301  -13.53   -4.78  1.0000
   0   7  -9     174     176                                                         -78  -13.53    4.78  1.0000
   0   7  -9      82     256                                                         310  -13.53    4.78  1.0000
   0   7  -9      56     303                                                         225  -13.53    4.78  1.0000
   0   7  -9     174     121                                                        -110  -13.53    4.78  1.0000
   0  -7  10    3714     435                                                        3676   -2.39    0.30  1.0000
   0  -7  10    2450     440                                                        2418   -2.39    0.30  1.0000
   0   7 -10    2854     457                                                        2821   -2.39   -0.30  1.0000
   0   7 -10    3747     395                                                        3710   -2.39   -0.30  1.0000
   0   7 -10    3001     539                                                        2967   -2.39   -0.30  1.0000
   0  -7  11     114     252                                                          71   -5.69   -1.29  1.0000
   0  -7  11      31     219                                                           1   -5.69   -1.29  1.0000
   0   7 -11     601     354                                                         539   -5.69    1.29  1.0000
   0   7 -11     531     216                                                         471   -5.69    1.29  1.0000
   0   7 -11     430     278                                                         374   -5.69    1.29  1.0000
   0  -7  12    5105     701                                                        5648    4.18    1.89  1.0000
   0   7 -12    6002     820                                                        6538    4.18   -1.89  1.0000
   0   7 -12    6825     766                                                        7396    4.18   -1.89  1.0000
   0  -7  13     301     293                                                         321   -1.36    1.90  1.0000
   0   7 -13       5     363                                                         -46   -1.36   -1.90  1.0000
   0   7 -13     247     289                                                         266   -1.36   -1.90  1.0000
   0  -7  14    1476     441                                                        1572    3.04    0.46  1.0000
   0   7 -14    1412     420                                                        1506    3.04   -0.46  1.0000
   0   7 -14     145     358                                                         171    3.04   -0.46  1.0000
   0  -8 -14     229     309                                                         169   -0.22   -2.52  1.0000
   0   8  14     203     325                                                         147   -0.22    2.52  1.0000
   0  -8 -13     157     282                                                         106    3.28   -0.25  1.0000
   0   8  13       9     605                                                        -771    3.28    0.25  1.0000
   0   8  13     142     301                                                          95    3.28    0.25  1.0000
   0  -8 -12      14     210                                                        -313    3.71   -1.81  1.0000
   0   8  12      14     522                                                        -227    3.71    1.81  1.0000
   0   8  12      14     259                                                         -68    3.71    1.81  1.0000
   0  -8 -11    1800     392                                                        1774    5.70   -3.92  1.0000
   0   8  11    1165     625                                                        1173    5.70    3.92  1.0000
   0   8  11    2309     481                                                        2337    5.70    3.92  1.0000
   0  -8 -10       6     173                                                        -284   -0.94   -2.45  1.0000
   0   8  10     497     499                                                         470   -0.94    2.45  1.0000
   0  -8  -9     270     238                                                         431   -3.06   -6.65  1.0000
   0   8   9     216     401                                                         353   -3.06    6.65  1.0000
   0  -8  -8    2192     389                                                        2479   -2.27   -3.31  1.0000
   0  -8  -8    2312     249                                                        2607   -2.27   -3.31  1.0000
   0   8   8    2481     571                                                        2761   -2.27    3.31  1.0000
   0  -8  -7    1546     329                                                        1630   -1.44    2.74  1.0000
   0  -8  -7    1927     332                                                        2021   -1.44    2.74  1.0000
   0  -8  -7    1678     269                                                        1766   -1.44    2.74  1.0000
   0  -8  -7    1451     180                                                        1532   -1.44    2.74  1.0000
   0   8   7    1346     392                                                        1409   -1.44   -2.74  1.0000
   0  -8  -6    2157     343                                                        2493    7.82    2.29  1.0000
   0  -8  -6    2039     294                                                        2364    7.82    2.29  1.0000
   0  -8  -6    2232     355                                                        2574    7.82    2.29  1.0000
   0  -8  -6    2064     207                                                        2392    7.82    2.29  1.0000
   0   8   6    1415     400                                                        1685    7.82   -2.29  1.0000
   0  -8  -5    4041     390                                                        3998   -5.45   -8.45  1.0000
   0  -8  -5    3754     441                                                        3710   -5.45   -8.45  1.0000
   0  -8  -5    4939     476                                                        4901   -5.45   -8.45  1.0000
   0  -8  -5    4705     307                                                        4666   -5.45   -8.45  1.0000
   0  -8  -5    4939     296                                                        4901   -5.45   -8.45  1.0000
   0   8   5    4513     414                                                        4428   -5.45    8.45  1.0000
   0   8   5    5418     651                                                        5334   -5.45    8.45  1.0000
   0  -8  -4    4984     467                                                        4909    0.73   -4.23  1.0000
   0  -8  -4    5220     362                                                        5143    0.73   -4.23  1.0000
   0  -8  -4    5005     454                                                        4930    0.73   -4.23  1.0000
   0  -8  -4    5350     400                                                        5273    0.73   -4.23  1.0000
   0   8   4    4861     618                                                        4749    0.73    4.23  1.0000
   0   8   4    4945     400                                                        4833    0.73    4.23  1.0000
   0   8   4    4498     371                                                        4390    0.73    4.23  1.0000
   0  -8  -3    8089     520                                                        6820    0.84  -10.87  1.0000
   0  -8  -3    8650     496                                                        7338    0.84  -10.87  1.0000
   0  -8  -3    8914     503                                                        7582    0.84  -10.87  1.0000
   0  -8  -3    8331     539                                                        7043    0.84  -10.87  1.0000
   0   8   3    8393     487                                                        7172    0.84   10.87  1.0000
   0   8   3    7406     548                                                        6258    0.84   10.87  1.0000
   0   8   3    7830     496                                                        6650    0.84   10.87  1.0000
   0  -8  -2    1178     227                                                        1057   17.42   10.46  1.0000
   0  -8  -2     859     189                                                         695   17.42   10.46  1.0000
   0  -8  -2    1274     215                                                        1165   17.42   10.46  1.0000
   0  -8  -2    1261     210                                                        1150   17.42   10.46  1.0000
   0   8   2    1186     229                                                        1056   17.42  -10.46  1.0000
   0   8   2    1086     219                                                         944   17.42  -10.46  1.0000
   0   8   2    1184     227                                                        1054   17.42  -10.46  1.0000
   0   8   2     690     199                                                         490   17.42  -10.46  1.0000
   0  -8  -1     754     203                                                         764   12.37   15.49  1.0000
   0  -8  -1    1363     236                                                        1512   12.37   15.49  1.0000
   0  -8  -1    1017     228                                                        1094   12.37   15.49  1.0000
   0  -8  -1    1188     234                                                        1303   12.37   15.49  1.0000
   0   8   1    1164     237                                                        1333   12.37  -15.49  1.0000
   0   8   1     751     213                                                         810   12.37  -15.49  1.0000
   0   8   1     885     201                                                         984   12.37  -15.49  1.0000
   0   8   1     802     245                                                         876   12.37  -15.49  1.0000
   0   8   1     986     223                                                        1112   12.37  -15.49  1.0000
   0  -8   0    3895     436                                                        4225   -2.88    1.56  1.0000
   0  -8   0    4287     427                                                        4633   -2.88    1.56  1.0000
   0  -8   0    3158     375                                                        3456   -2.88    1.56  1.0000
   0  -8   0    4048     405                                                        4385   -2.88    1.56  1.0000
   0   8   0    4543     414                                                        4917   -2.88   -1.56  1.0000
   0   8   0    3823     444                                                        4167   -2.88   -1.56  1.0000
   0   8   0    3969     402                                                        4319   -2.88   -1.56  1.0000
   0   8   0    4055     409                                                        4409   -2.88   -1.56  1.0000
   0   8   0    3900     410                                                        4247   -2.88   -1.56  1.0000
   0   8   0    3465     336                                                        3793   -2.88   -1.56  1.0000
   0  -8   1     759     223                                                         906  -10.52   15.85  1.0000
   0  -8   1     900     250                                                        1091  -10.52   15.85  1.0000
   0  -8   1    1177     243                                                        1442  -10.52   15.85  1.0000
   0  -8   1     868     224                                                        1049  -10.52   15.85  1.0000
   0   8  -1    1010     226                                                        1175  -10.52  -15.85  1.0000
   0   8  -1     774     272                                                         875  -10.52  -15.85  1.0000
   0   8  -1     881     141                                                        1013  -10.52  -15.85  1.0000
   0   8  -1    1001     241                                                        1164  -10.52  -15.85  1.0000
   0  -8   2    1324     221                                                        1179   16.88  -10.52  1.0000
   0  -8   2     729     229                                                         521   16.88  -10.52  1.0000
   0  -8   2    1135     225                                                         973   16.88  -10.52  1.0000
   0   8  -2    1645     310                                                        1538   16.88   10.52  1.0000
   0   8  -2    1175     214                                                        1026   16.88   10.52  1.0000
   0   8  -2    1173     251                                                        1024   16.88   10.52  1.0000
   0  -8   3    8301     525                                                        7046   -1.84  -12.26  1.0000
   0  -8   3    8086     507                                                        6847   -1.84  -12.26  1.0000
   0   8  -3    8550     636                                                        7187   -1.84   12.26  1.0000
   0   8  -3    8273     519                                                        6932   -1.84   12.26  1.0000
   0   8  -3    9221     610                                                        7806   -1.84   12.26  1.0000
   0   8  -3    8280     556                                                        6939   -1.84   12.26  1.0000
   0  -8   4    5437     503                                                        5305    0.85    4.12  1.0000
   0  -8   4    5408     433                                                        5276    0.85    4.12  1.0000
   0   8  -4    5386     527                                                        5292    0.85   -4.12  1.0000
   0   8  -4    5047     499                                                        4956    0.85   -4.12  1.0000
   0   8  -4    4365     545                                                        4279    0.85   -4.12  1.0000
   0  -8   5    5368     490                                                        5253    5.59   -9.09  1.0000
   0  -8   5    5273     520                                                        5159    5.59   -9.09  1.0000
   0   8  -5    4203     479                                                        4136    5.59    9.09  1.0000
   0   8  -5    5114     498                                                        5050    5.59    9.09  1.0000
   0   8  -5    5114     582                                                        5050    5.59    9.09  1.0000
   0  -8   6    1825     352                                                        2146    7.46   -2.51  1.0000
   0  -8   6    1755     322                                                        2069    7.46   -2.51  1.0000
   0   8  -6    1663     361                                                        1964    7.46    2.51  1.0000
   0   8  -6    2187     350                                                        2536    7.46    2.51  1.0000
   0   8  -6    2166     440                                                        2513    7.46    2.51  1.0000
   0  -8   7    1089     304                                                        1142    1.62    2.86  1.0000
   0  -8   7    1409     295                                                        1470    1.62    2.86  1.0000
   0   8  -7    1201     328                                                        1272    1.62   -2.86  1.0000
   0   8  -7    1666     407                                                        1751    1.62   -2.86  1.0000
   0   8  -7    1447     283                                                        1526    1.62   -2.86  1.0000
   0  -8   8    3068     405                                                        3377   -2.11    3.78  1.0000
   0  -8   8    2391     406                                                        2664   -2.11    3.78  1.0000
   0  -8   8    2411     435                                                        2685   -2.11    3.78  1.0000
   0   8  -8    2425     438                                                        2730   -2.11   -3.78  1.0000
   0   8  -8    2265     359                                                        2559   -2.11   -3.78  1.0000
   0   8  -8    2751     513                                                        3075   -2.11   -3.78  1.0000
   0  -8   9     428     221                                                         609    3.03   -6.29  1.0000
   0  -8   9     315     243                                                         469    3.03   -6.29  1.0000
   0  -8   9     461     274                                                         649    3.03   -6.29  1.0000
   0   8  -9     258     332                                                         402    3.03    6.29  1.0000
   0   8  -9      22     224                                                          38    3.03    6.29  1.0000
   0  -8  10      93     220                                                          77   -0.74    2.24  1.0000
   0  -8  10      43     182                                                          31   -0.74    2.24  1.0000
   0  -8  10       5     232                                                        -136   -0.74    2.24  1.0000
   0   8 -10      78     316                                                          62   -0.74   -2.24  1.0000
   0   8 -10       5     184                                                        -194   -0.74   -2.24  1.0000
   0   8 -10       5     233                                                        -204   -0.74   -2.24  1.0000
   0  -8  11    1846     411                                                        1863   -5.83   -4.10  1.0000
   0  -8  11    2206     441                                                        2228   -5.83   -4.10  1.0000
   0   8 -11    2089     325                                                        2058   -5.83    4.10  1.0000
   0   8 -11    1627     414                                                        1595   -5.83    4.10  1.0000
   0   8 -11    1886     486                                                        1854   -5.83    4.10  1.0000
   0  -8  12      14     256                                                        -152    3.78    1.42  1.0000
   0  -8  12     206     285                                                         114    3.78    1.42  1.0000
   0   8 -12     777     341                                                         604    3.78   -1.42  1.0000
   0   8 -12     344     373                                                         232    3.78   -1.42  1.0000
   0  -8  13     400     314                                                         314   -2.97   -0.72  1.0000
   0  -8  13       8     313                                                         -66   -2.97   -0.72  1.0000
   0   8 -13     104     288                                                          61   -2.97    0.72  1.0000
   0   8 -13      71     375                                                          36   -2.97    0.72  1.0000
   0  -8  14       5     338                                                        -177   -0.19    2.51  1.0000
   0  -8  14       5     277                                                        -115   -0.19    2.51  1.0000
   0   8 -14      40     397                                                          17   -0.19   -2.51  1.0000
   0   8 -14     725     372                                                         615   -0.19   -2.51  1.0000
   0  -9 -13     439     316                                                         467    0.31    2.10  1.0000
   0   9  13     350     677                                                         375    0.31   -2.10  1.0000
   0   9  13       4     276                                                        -235    0.31   -2.10  1.0000
   0  -9 -12    1238     380                                                        1364    0.91    3.63  1.0000
   0   9  12     174     595                                                         197    0.91   -3.63  1.0000
   0   9  12     782     380                                                         843    0.91   -3.63  1.0000
   0  -9 -11     151     252                                                         192   -3.60    0.70  1.0000
   0   9  11      11     467                                                        -131   -3.60   -0.70  1.0000
   0  -9 -10     111     224                                                         107    1.99    1.23  1.0000
   0   9  10       5     409                                                        -633    1.99   -1.23  1.0000
   0  -9  -9      25     255                                                         -43   -4.50    3.06  1.0000
   0  -9  -9       3     215                                                          10   -4.50    3.06  1.0000
   0   9   9      25     342                                                        -325   -4.50   -3.06  1.0000
   0  -9  -8    5515     586                                                        5282   -1.77    0.08  1.0000
   0  -9  -8    6644     615                                                        6388   -1.77    0.08  1.0000
   0   9   8    6855     868                                                        6590   -1.77   -0.08  1.0000
   0  -9  -7     144     189                                                         152   -2.29    1.82  1.0000
   0  -9  -7       7     208                                                         -52   -2.29    1.82  1.0000
   0  -9  -7     253      93                                                         266   -2.29    1.82  1.0000
   0   9   7     697     336                                                         721   -2.29   -1.82  1.0000
   0  -9  -6    2221     350                                                        2082    3.14    1.83  1.0000
   0  -9  -6    2676     316                                                        2524    3.14    1.83  1.0000
   0  -9  -6    2099     334                                                        1964    3.14    1.83  1.0000
   0  -9  -6    2610     204                                                        2460    3.14    1.83  1.0000
   0   9   6    2343     466                                                        2201    3.14   -1.83  1.0000
   0   9   6    2526     313                                                        2379    3.14   -1.83  1.0000
   0  -9  -5     410     162                                                         413    0.89    1.01  1.0000
   0  -9  -5     344     106                                                         346    0.89    1.01  1.0000
   0  -9  -5     407      95                                                         410    0.89    1.01  1.0000
   0  -9  -5     467     205                                                         470    0.89    1.01  1.0000
   0  -9  -5     632     209                                                         636    0.89    1.01  1.0000
   0   9   5     359     246                                                         361    0.89   -1.01  1.0000
   0   9   5     341     180                                                         343    0.89   -1.01  1.0000
   0  -9  -4   10365     627                                                       10694    1.01    6.08  1.0000
   0  -9  -4    9751     680                                                       10069    1.01    6.08  1.0000
   0  -9  -4   10120     644                                                       10444    1.01    6.08  1.0000
   0  -9  -4    8362     659                                                        8654    1.01    6.08  1.0000
   0   9   4    8916     617                                                        9137    1.01   -6.08  1.0000
   0   9   4    9344     481                                                        9571    1.01   -6.08  1.0000
   0   9   4    8598     619                                                        8815    1.01   -6.08  1.0000
   0   9   4    8886     877                                                        9107    1.01   -6.08  1.0000
   0  -9  -3      72     170                                                         -29    2.63    8.87  1.0000
   0  -9  -3      17     132                                                          24    2.63    8.87  1.0000
   0  -9  -3      70     172                                                         256    2.63    8.87  1.0000
   0  -9  -3      53     142                                                         220    2.63    8.87  1.0000
   0   9   3      11     146                                                          41    2.63   -8.87  1.0000
   0   9   3      72     170                                                        -108    2.63   -8.87  1.0000
   0   9   3      72     135                                                         -41    2.63   -8.87  1.0000
   0  -9  -2     726     206                                                         884    8.88    2.47  1.0000
   0  -9  -2     403     186                                                         505    8.88    2.47  1.0000
   0  -9  -2     483     183                                                         601    8.88    2.47  1.0000
   0  -9  -2     576     222                                                         711    8.88    2.47  1.0000
   0   9   2     547     224                                                         677    8.88   -2.47  1.0000
   0   9   2     645     214                                                         791    8.88   -2.47  1.0000
   0   9   2     643     197                                                         789    8.88   -2.47  1.0000
   0  -9  -1      36     127                                                         -86    6.33    1.56  1.0000
   0  -9  -1      36     147                                                        -159    6.33    1.56  1.0000
   0  -9  -1      36     141                                                         -12    6.33    1.56  1.0000
   0  -9  -1     180     141                                                          96    6.33    1.56  1.0000
   0   9   1     525     204                                                         392    6.33   -1.56  1.0000
   0   9   1      36     143                                                        -240    6.33   -1.56  1.0000
   0   9   1     103     117                                                          37    6.33   -1.56  1.0000
   0  -9   0   16630    1065                                                       16554   -0.47    2.58  1.0000
   0  -9   0   17095     988                                                       17018   -0.47    2.58  1.0000
   0  -9   0   16450     968                                                       16374   -0.47    2.58  1.0000
   0   9   0   15745    1056                                                       15618   -0.47   -2.58  1.0000
   0   9   0   17052     941                                                       16921   -0.47   -2.58  1.0000
   0   9   0   16763     963                                                       16633   -0.47   -2.58  1.0000
   0  -9   1      19     149                                                        -158   -4.24    2.19  1.0000
   0  -9   1      19     157                                                        -127   -4.24    2.19  1.0000
   0  -9   1      78     161                                                          44   -4.24    2.19  1.0000
   0   9  -1     154     199                                                         111   -4.24   -2.19  1.0000
   0   9  -1      19      77                                                         -77   -4.24   -2.19  1.0000
   0   9  -1     138     174                                                          96   -4.24   -2.19  1.0000
   0  -9   2     546     190                                                         687    9.85   -2.49  1.0000
   0  -9   2     542     217                                                         682    9.85   -2.49  1.0000
   0   9  -2     369     224                                                         469    9.85    2.49  1.0000
   0   9  -2     800     296                                                         985    9.85    2.49  1.0000
   0   9  -2     796     258                                                         980    9.85    2.49  1.0000
   0  -9   3      28     154                                                         146   -2.23    8.66  1.0000
   0  -9   3       9     157                                                          70   -2.23    8.66  1.0000
   0   9  -3      61     177                                                         227   -2.23   -8.66  1.0000
   0   9  -3      15     191                                                         111   -2.23   -8.66  1.0000
   0   9  -3      67     201                                                        -354   -2.23   -8.66  1.0000
   0  -9   4    9302     666                                                        9469    0.66   -6.36  1.0000
   0  -9   4    8733     685                                                        8894    0.66   -6.36  1.0000
   0   9  -4   10193     829                                                       10460    0.66    6.36  1.0000
   0   9  -4    7898     760                                                        8130    0.66    6.36  1.0000
   0   9  -4   11113     696                                                       11394    0.66    6.36  1.0000
   0   9  -4   10292     734                                                       10561    0.66    6.36  1.0000
   0  -9   5     341     190                                                         338   -1.15    1.04  1.0000
   0  -9   5     394     202                                                         391   -1.15    1.04  1.0000
   0   9  -5     165     197                                                         162   -1.15   -1.04  1.0000
   0   9  -5     333     274                                                         330   -1.15   -1.04  1.0000
   0  -9   6    2083     332                                                        1953    3.01   -1.77  1.0000
   0  -9   6    2276     373                                                        2140    3.01   -1.77  1.0000
   0   9  -6    2445     420                                                        2304    3.01    1.77  1.0000
   0   9  -6    2497     383                                                        2354    3.01    1.77  1.0000
   0   9  -6    2502     386                                                        2359    3.01    1.77  1.0000
   0  -9   7     396     216                                                         400    2.60    1.60  1.0000
   0  -9   7     400     235                                                         404    2.60    1.60  1.0000
   0   9  -7     687     237                                                         696    2.60   -1.60  1.0000
   0   9  -7     152     290                                                         152    2.60   -1.60  1.0000
   0   9  -7      68     223                                                          65    2.60   -1.60  1.0000
   0  -9   8    6307     617                                                        6075   -1.54    1.11  1.0000
   0  -9   8    5714     626                                                        5493   -1.54    1.11  1.0000
   0   9  -8    6982     593                                                        6722   -1.54   -1.11  1.0000
   0   9  -8    7055     770                                                        6794   -1.54   -1.11  1.0000
   0   9  -8    6052     648                                                        5810   -1.54   -1.11  1.0000
   0  -9   9       5     222                                                          48    4.30    2.99  1.0000
   0  -9   9      38     242                                                         121    4.30    2.99  1.0000
   0   9  -9     246     262                                                         420    4.30   -2.99  1.0000
   0   9  -9      23     285                                                         -75    4.30   -2.99  1.0000
   0  -9  10     329     262                                                         316    2.08   -1.60  1.0000
   0  -9  10       6     224                                                         -78    2.08   -1.60  1.0000
   0   9 -10     120     328                                                         110    2.08    1.60  1.0000
   0   9 -10       6     231                                                        -222    2.08    1.60  1.0000
   0  -9  11      13     244                                                         -83    3.81    0.96  1.0000
   0  -9  11      62     275                                                          84    3.81    0.96  1.0000
   0   9 -11     164     384                                                         208    3.81   -0.96  1.0000
   0   9 -11     474     328                                                         555    3.81   -0.96  1.0000
   0  -9  12     559     317                                                         610    0.83   -4.19  1.0000
   0  -9  12     276     307                                                         308    0.83   -4.19  1.0000
   0   9 -12     840     367                                                         951    0.83    4.19  1.0000
   0   9 -12     486     417                                                         568    0.83    4.19  1.0000
   0  -9  13     243     315                                                         267   -0.11    2.04  1.0000
   0  -9  13      40     295                                                          48   -0.11    2.04  1.0000
   0   9 -13       4     365                                                        -404   -0.11   -2.04  1.0000
   0   9 -13      87     334                                                         101   -0.11   -2.04  1.0000
   0  -9  14     378     357                                                         398   -1.75    0.89  1.0000
   0 -10 -13      64     290                                                         101   -0.25    3.75  1.0000
   0  10  13      12     628                                                        -506   -0.25   -3.75  1.0000
   0  10  13     193     324                                                         270   -0.25   -3.75  1.0000
   0 -10 -12    1202     423                                                        1169   -0.05    4.75  1.0000
   0 -10 -12    1021     373                                                         989   -0.05    4.75  1.0000
   0  10  12    1159     423                                                        1177   -0.05   -4.75  1.0000
   0  10  12     543     660                                                         549   -0.05   -4.75  1.0000
   0 -10 -11    2263     466                                                        2313   -1.39    1.25  1.0000
   0 -10 -11    2482     465                                                        2534   -1.39    1.25  1.0000
   0  10  11    1656     628                                                        1690   -1.39   -1.25  1.0000
   0 -10 -10     266     263                                                         438    3.89    3.22  1.0000
   0 -10 -10      29     279                                                         101    3.89    3.22  1.0000
   0  10  10     644     496                                                         901    3.89   -3.22  1.0000
   0 -10  -9     562     274                                                         583   -0.81   -0.41  1.0000
   0 -10  -9     157     274                                                         168   -0.81   -0.41  1.0000
   0  10   9     511     420                                                         527   -0.81    0.41  1.0000
   0 -10  -8    2728     387                                                        2397    3.93   -0.61  1.0000
   0 -10  -8    2940     439                                                        2596    3.93   -0.61  1.0000
   0  10   8    2441     535                                                        2106    3.93    0.61  1.0000
   0 -10  -7   12871     917                                                       13185   -3.29    4.30  1.0000
   0 -10  -7   13155     921                                                       13473   -3.29    4.30  1.0000
   0  10   7   14572    1261                                                       14844   -3.29   -4.30  1.0000
   0 -10  -6    4264     493                                                        4297   -1.05    0.25  1.0000
   0 -10  -6    4345     278                                                        4378   -1.05    0.25  1.0000
   0 -10  -6    3588     469                                                        3618   -1.05    0.25  1.0000
   0  10   6    4491     456                                                        4525   -1.05   -0.25  1.0000
   0  10   6    5152     691                                                        5189   -1.05   -0.25  1.0000
   0 -10  -5    6902     457                                                        6596    2.22   -0.43  1.0000
   0 -10  -5    7258     390                                                        6944    2.22   -0.43  1.0000
   0 -10  -5    6259     574                                                        5968    2.22   -0.43  1.0000
   0 -10  -5    6894     562                                                        6588    2.22   -0.43  1.0000
   0  10   5    7473     524                                                        7163    2.22    0.43  1.0000
   0  10   5    6918     748                                                        6619    2.22    0.43  1.0000
   0 -10  -4   11513     776                                                       11061    1.74    6.74  1.0000
   0 -10  -4   10632     772                                                       10196    1.74    6.74  1.0000
   0 -10  -4   12907     751                                                       12430    1.74    6.74  1.0000
   0  10   4   12448     757                                                       12094    1.74   -6.74  1.0000
   0  10   4   12522     592                                                       12168    1.74   -6.74  1.0000
   0  10   4   11068     732                                                       10733    1.74   -6.74  1.0000
   0 -10  -3   11256     754                                                       11621   -1.08    3.54  1.0000
   0 -10  -3   10895     750                                                       11254   -1.08    3.54  1.0000
   0 -10  -3    9984     743                                                       10327   -1.08    3.54  1.0000
   0  10   3   11221     723                                                       11546   -1.08   -3.54  1.0000
   0  10   3   11017     759                                                       11339   -1.08   -3.54  1.0000
   0 -10  -2    2414     346                                                        2492    3.21   -0.71  1.0000
   0 -10  -2    1935     297                                                        2004    3.21   -0.71  1.0000
   0 -10  -2    2103     324                                                        2175    3.21   -0.71  1.0000
   0  10   2    2680     370                                                        2762    3.21    0.71  1.0000
   0  10   2    2460     332                                                        2539    3.21    0.71  1.0000
   0  10   2    2315     318                                                        2391    3.21    0.71  1.0000
   0 -10  -1    9519     692                                                        9064    5.97    3.14  1.0000
   0 -10  -1   11201     730                                                       10710    5.97    3.14  1.0000
   0 -10  -1   10566     686                                                       10088    5.97    3.14  1.0000
   0  10   1   10201     670                                                        9781    5.97   -3.14  1.0000
   0  10   1    9870     650                                                        9456    5.97   -3.14  1.0000
   0  10   1   10499     732                                                       10073    5.97   -3.14  1.0000
   0 -10   0    4446     480                                                        4312    1.00    1.59  1.0000
   0 -10   0    4014     447                                                        3887    1.00    1.59  1.0000
   0  10   0    4606     378                                                        4498    1.00   -1.59  1.0000
   0  10   0    6669     535                                                        6540    1.00   -1.59  1.0000
   0  10   0    3971     438                                                        3871    1.00   -1.59  1.0000
   0 -10   1   11122     723                                                       10690   -4.25    1.36  1.0000
   0  10  -1   10095     765                                                        9652   -4.25   -1.36  1.0000
   0  10  -1    9578     675                                                        9147   -4.25   -1.36  1.0000
   0  10  -1   10328     585                                                        9880   -4.25   -1.36  1.0000
   0 -10   2    2607     340                                                        2651    2.77    0.35  1.0000
   0 -10   2    2956     369                                                        3004    2.77    0.35  1.0000
   0  10  -2    2234     409                                                        2275    2.77   -0.35  1.0000
   0  10  -2    2743     383                                                        2789    2.77   -0.35  1.0000
   0 -10   3   10539     713                                                       10843    1.11    3.49  1.0000
   0 -10   3    9839     709                                                       10132    1.11    3.49  1.0000
   0  10  -3    9892     838                                                       10223    1.11   -3.49  1.0000
   0  10  -3   10296     753                                                       10634    1.11   -3.49  1.0000
   0 -10   4   11452     726                                                       11106    1.77   -6.76  1.0000
   0 -10   4   12185     765                                                       11830    1.77   -6.76  1.0000
   0  10  -4   12443     800                                                       11969    1.77    6.76  1.0000
   0  10  -4   11643     888                                                       11183    1.77    6.76  1.0000
   0  10  -4   10036     758                                                        9607    1.77    6.76  1.0000
   0 -10   5    6503     527                                                        6170   -2.25   -0.87  1.0000
   0 -10   5    6119     588                                                        5796   -2.25   -0.87  1.0000
   0  10  -5    8334     630                                                        7951   -2.25    0.87  1.0000
   0  10  -5    6865     722                                                        6518   -2.25    0.87  1.0000
   0 -10   6    4315     485                                                        4317   -0.80    0.00  1.0000
   0 -10   6    3968     515                                                        3970   -0.80    0.00  1.0000
   0  10  -6    4557     549                                                        4559   -0.80    0.00  1.0000
   0  10  -6    4233     608                                                        4235   -0.80    0.00  1.0000
   0 -10   7   13773     969                                                       14044    2.68    3.86  1.0000
   0 -10   7   13394     916                                                       13662    2.68    3.86  1.0000
   0  10  -7   12919    1090                                                       13233    2.68   -3.86  1.0000
   0  10  -7   14272     982                                                       14602    2.68   -3.86  1.0000
   0 -10   8    2420     388                                                        2086    4.03    1.16  1.0000
   0 -10   8    3571     480                                                        3163    4.03    1.16  1.0000
   0  10  -8    3423     475                                                        3061    4.03   -1.16  1.0000
   0  10  -8    3039     518                                                        2698    4.03   -1.16  1.0000
   0 -10   9     798     301                                                         828    1.10   -0.48  1.0000
   0 -10   9     694     307                                                         722    1.10   -0.48  1.0000
   0  10  -9    1017     416                                                        1058    1.10    0.48  1.0000
   0  10  -9     198     275                                                         216    1.10    0.48  1.0000
   0 -10  10       2     216                                                          11    3.61   -3.49  1.0000
   0 -10  10      21     216                                                        -271    3.61   -3.49  1.0000
   0  10 -10      70     359                                                         168    3.61    3.49  1.0000
   0  10 -10      79     277                                                         182    3.61    3.49  1.0000
   0 -10  11    3249     551                                                        3304    1.80    1.50  1.0000
   0 -10  11    2742     483                                                        2792    1.80    1.50  1.0000
   0  10 -11    2718     517                                                        2780    1.80   -1.50  1.0000
   0  10 -11    1830     535                                                        1880    1.80   -1.50  1.0000
   0 -10  12     915     373                                                         936   -0.03   -5.76  1.0000
   0 -10  12     733     333                                                         748   -0.03   -5.76  1.0000
   0  10 -12    1012     512                                                         977   -0.03    5.76  1.0000
   0  10 -12    1051     396                                                        1016   -0.03    5.76  1.0000
   0 -10  13     184     333                                                         265    0.28    3.97  1.0000
   0 -10  13     141     324                                                         212    0.28    3.97  1.0000
   0  10 -13      94     401                                                         144    0.28   -3.97  1.0000
   0  10 -13      27     319                                                          51    0.28   -3.97  1.0000
   0 -11 -12     772     397                                                         697    1.57    0.16  1.0000
   0 -11 -12     407     309                                                         353    1.57    0.16  1.0000
   0  11  12       2     549                                                        -686    1.57   -0.16  1.0000
   0  11  12     462     331                                                         402    1.57   -0.16  1.0000
   0 -11 -11     962     339                                                        1025    1.06   -1.66  1.0000
   0 -11 -11     159     316                                                         184    1.06   -1.66  1.0000
   0  11  11     141     542                                                         161    1.06    1.66  1.0000
   0 -11 -10     350     270                                                         301    6.35   -1.67  1.0000
   0 -11 -10      36     285                                                         -33    6.35   -1.67  1.0000
   0  11  10      36     433                                                        -146    6.35    1.67  1.0000
   0 -11  -9     720     295                                                         694   -0.32    1.34  1.0000
   0 -11  -9     490     287                                                         468   -0.32    1.34  1.0000
   0  11   9     607     429                                                         577   -0.32   -1.34  1.0000
   0 -11  -8     925     307                                                         911    0.07   -3.77  1.0000
   0 -11  -8    1237     321                                                        1223    0.07   -3.77  1.0000
   0  11   8    1341     479                                                        1284    0.07    3.77  1.0000
   0 -11  -7    6628     617                                                        6154   -0.70    5.16  1.0000
   0 -11  -7    5336     558                                                        4911   -0.70    5.16  1.0000
   0  11   7    5667     769                                                        5270   -0.70   -5.16  1.0000
   0 -11  -6      19     193                                                         -97    4.08    2.38  1.0000
   0 -11  -6     207     196                                                         275    4.08    2.38  1.0000
   0  11   6      19     263                                                         -37    4.08   -2.38  1.0000
   0  11   6     117     191                                                         166    4.08   -2.38  1.0000
   0 -11  -5    1257     312                                                        1356    1.21   -0.89  1.0000
   0 -11  -5    1162     150                                                        1257    1.21   -0.89  1.0000
   0 -11  -5    1324     200                                                        1426    1.21   -0.89  1.0000
   0 -11  -5    1541     313                                                        1651    1.21   -0.89  1.0000
   0  11   5    1310     282                                                        1412    1.21    0.89  1.0000
   0  11   5    1355     400                                                        1458    1.21    0.89  1.0000
   0 -11  -4    2933     413                                                        2992   -0.92    3.01  1.0000
   0 -11  -4    2872     324                                                        2931   -0.92    3.01  1.0000
   0 -11  -4    2134     356                                                        2184   -0.92    3.01  1.0000
   0  11   4    3079     366                                                        3183   -0.92   -3.01  1.0000
   0  11   4    2526     356                                                        2619   -0.92   -3.01  1.0000
   0  11   4    2403     200                                                        2494   -0.92   -3.01  1.0000
   0 -11  -3    1506     272                                                        1554    1.50   -2.53  1.0000
   0 -11  -3    1916     323                                                        1971    1.50   -2.53  1.0000
   0 -11  -3    1219     305                                                        1262    1.50   -2.53  1.0000
   0  11   3    1703     304                                                        1730    1.50    2.53  1.0000
   0  11   3    2428     354                                                        2462    1.50    2.53  1.0000
   0 -11  -2     125     171                                                          20    2.36   -8.93  1.0000
   0 -11  -2     353     183                                                         182    2.36   -8.93  1.0000
   0 -11  -2     103     188                                                           9    2.36   -8.93  1.0000
   0  11   2     719     209                                                         489    2.36    8.93  1.0000
   0  11   2     552     178                                                         347    2.36    8.93  1.0000
   0  11   2      72     206                                                        -249    2.36    8.93  1.0000
   0 -11  -1    5153     525                                                        5222    6.69   10.30  1.0000
   0 -11  -1    4738     518                                                        4799    6.69   10.30  1.0000
   0 -11  -1    4716     509                                                        4777    6.69   10.30  1.0000
   0  11   1    4578     424                                                        4552    6.69  -10.30  1.0000
   0  11   1    4374     473                                                        4346    6.69  -10.30  1.0000
   0  11   1    5058     525                                                        5038    6.69  -10.30  1.0000
   0 -11   0    3246     440                                                        3687   -4.09   -0.01  1.0000
   0  11   0    3498     496                                                        3956   -4.09    0.01  1.0000
   0  11   0    3372     346                                                        3821   -4.09    0.01  1.0000
   0  11   0    3808     461                                                        4285   -4.09    0.01  1.0000
   0 -11   1    4175     478                                                        4145   -5.76    8.74  1.0000
   0 -11   1    5088     460                                                        5064   -5.76    8.74  1.0000
   0  11  -1    5214     358                                                        5266   -5.76   -8.74  1.0000
   0  11  -1    4143     483                                                        4179   -5.76   -8.74  1.0000
   0  11  -1    4309     541                                                        4348   -5.76   -8.74  1.0000
   0 -11   2     472     216                                                         292    2.42    8.41  1.0000
   0 -11   2     233     163                                                         101    2.42    8.41  1.0000
   0  11  -2     569     268                                                         372    2.42   -8.41  1.0000
   0  11  -2     486     236                                                         302    2.42   -8.41  1.0000
   0 -11   3    1719     313                                                        1720   -1.73   -2.27  1.0000
   0 -11   3    1318     271                                                        1318   -1.73   -2.27  1.0000
   0  11  -3    1384     333                                                        1406   -1.73    2.27  1.0000
   0  11  -3    1371     386                                                        1393   -1.73    2.27  1.0000
   0 -11   4    2789     399                                                        2904   -1.03   -3.78  1.0000
   0 -11   4    2467     377                                                        2575   -1.03   -3.78  1.0000
   0  11  -4    2753     494                                                        2817   -1.03    3.78  1.0000
   0  11  -4    2598     342                                                        2659   -1.03    3.78  1.0000
   0  11  -4    2595     421                                                        2656   -1.03    3.78  1.0000
   0 -11   5    1241     308                                                        1362   -1.08   -1.65  1.0000
   0 -11   5    1220     307                                                        1340   -1.08   -1.65  1.0000
   0  11  -5     644     303                                                         729   -1.08    1.65  1.0000
   0  11  -5     948     401                                                        1051   -1.08    1.65  1.0000
   0 -11   6      77     215                                                         114    3.91   -2.33  1.0000
   0 -11   6     145     211                                                         199    3.91   -2.33  1.0000
   0  11  -6      17     226                                                         -68    3.91    2.33  1.0000
   0  11  -6      90     288                                                         130    3.91    2.33  1.0000
   0 -11   7    5875     623                                                        5481    0.53    4.85  1.0000
   0 -11   7    6356     619                                                        5947    0.53    4.85  1.0000
   0  11  -7    5741     726                                                        5314    0.53   -4.85  1.0000
   0  11  -7    6655     684                                                        6195    0.53   -4.85  1.0000
   0 -11   8    1500     346                                                        1431    0.16    4.15  1.0000
   0 -11   8     974     329                                                         916    0.16    4.15  1.0000
   0  11  -8    1425     372                                                        1406    0.16   -4.15  1.0000
   0  11  -8    1304     441                                                        1285    0.16   -4.15  1.0000
   0 -11   9     291     259                                                         255    0.99    0.81  1.0000
   0 -11   9     360     280                                                         320    0.99    0.81  1.0000
   0  11  -9    1221     431                                                        1150    0.99   -0.81  1.0000
   0  11  -9     954     329                                                         892    0.99   -0.81  1.0000
   0 -11  10      38     250                                                         -19    6.54    1.60  1.0000
   0 -11  10     371     273                                                         326    6.54    1.60  1.0000
   0  11 -10     732     347                                                         683    6.54   -1.60  1.0000
   0  11 -10     310     374                                                         265    6.54   -1.60  1.0000
   0 -11  11     440     324                                                         473   -0.96   -1.50  1.0000
   0 -11  11       3     250                                                        -157   -0.96   -1.50  1.0000
   0  11 -11     854     369                                                         907   -0.96    1.50  1.0000
   0  11 -11     468     445                                                         507   -0.96    1.50  1.0000
   0 -11  12     367     331                                                         312    1.54   -0.86  1.0000
   0 -11  12     479     330                                                         416    1.54   -0.86  1.0000
   0  11 -12     353     438                                                         295    1.54    0.86  1.0000
   0  11 -12       3     315                                                         -43    1.54    0.86  1.0000
   0 -11  13      16     312                                                         -80   -2.98    3.10  1.0000
   0 -12 -12       5     372                                                          -4   -0.60   -2.44  1.0000
   0 -12 -12     195     295                                                         223   -0.60   -2.44  1.0000
   0  12  12      42     608                                                          49   -0.60    2.44  1.0000
   0 -12 -11       1     314                                                          16   -2.55    1.85  1.0000
   0 -12 -11      39     268                                                          82   -2.55    1.85  1.0000
   0  12  11       8     375                                                       -1387   -2.55   -1.85  1.0000
   0 -12 -10     310     292                                                         601    6.07   -4.59  1.0000
   0 -12 -10      49     264                                                        -296    6.07   -4.59  1.0000
   0  12  10      10     452                                                         103    6.07    4.59  1.0000
   0 -12  -9       3     266                                                         -75    1.60    1.11  1.0000
   0 -12  -9     162     231                                                         124    1.60    1.11  1.0000
   0  12   9     752     422                                                         673    1.60   -1.11  1.0000
   0 -12  -8     467     265                                                         429   -0.87    0.95  1.0000
   0 -12  -8      81     214                                                          65   -0.87    0.95  1.0000
   0  12   8       1     310                                                         -18   -0.87   -0.95  1.0000
   0 -12  -7      24     190                                                         -97   -3.16    4.31  1.0000
   0 -12  -7     138     246                                                         125   -3.16    4.31  1.0000
   0  12   7      24     195                                                        -143   -3.16   -4.31  1.0000
   0  12   7      24     266                                                        -238   -3.16   -4.31  1.0000
   0 -12  -6     649     284                                                         643    1.36    1.15  1.0000
   0 -12  -6      50     197                                                          46    1.36    1.15  1.0000
   0  12   6     123     231                                                         120    1.36   -1.15  1.0000
   0  12   6     419     316                                                         416    1.36   -1.15  1.0000
   0 -12  -5      29     171                                                         -96   -2.85   -5.12  1.0000
   0 -12  -5       3     221                                                          24   -2.85   -5.12  1.0000
   0  12   5     335     220                                                         530   -2.85    5.12  1.0000
   0  12   5      29     175                                                        -202   -2.85    5.12  1.0000
   0  12   5      12     258                                                          55   -2.85    5.12  1.0000
   0 -12  -4     125     163                                                         141   -2.16   -0.71  1.0000
   0 -12  -4      79     186                                                          91   -2.16   -0.71  1.0000
   0 -12  -4     108     215                                                         123   -2.16   -0.71  1.0000
   0  12   4     134     255                                                         146   -2.16    0.71  1.0000
   0  12   4      92     214                                                         101   -2.16    0.71  1.0000
   0  12   4      64      86                                                          71   -2.16    0.71  1.0000
   0 -12  -3      88     175                                                          85    0.03    0.32  1.0000
   0 -12  -3       0     164                                                         -46    0.03    0.32  1.0000
   0 -12  -3      47     206                                                          45    0.03    0.32  1.0000
   0  12   3       0     279                                                         -46    0.03   -0.32  1.0000
   0  12   3       0     183                                                        -158    0.03   -0.32  1.0000
   0 -12  -2     172     195                                                         165   -0.33   -0.31  1.0000
   0 -12  -2       0     165                                                          -1   -0.33   -0.31  1.0000
   0 -12  -2       0     185                                                        -284   -0.33   -0.31  1.0000
   0  12   2       0     251                                                         -89   -0.33    0.31  1.0000
   0  12   2     367     218                                                         356   -0.33    0.31  1.0000
   0 -12  -1     660     226                                                         560    3.86    6.21  1.0000
   0 -12  -1     232     235                                                         158    3.86    6.21  1.0000
   0  12   1     605     170                                                         523    3.86   -6.21  1.0000
   0  12   1     236     257                                                         170    3.86   -6.21  1.0000
   0  12   1     369     220                                                         296    3.86   -6.21  1.0000
   0 -12   0     394     174                                                         345   -1.38   -0.47  1.0000
   0 -12   0     571     255                                                         512   -1.38   -0.47  1.0000
   0  12   0     486     238                                                         432   -1.38    0.47  1.0000
   0  12   0     892     174                                                         818   -1.38    0.47  1.0000
   0  12   0    1072     326                                                         991   -1.38    0.47  1.0000
   0 -12   1     562     246                                                         475   -3.83    5.82  1.0000
   0 -12   1      41     145                                                        -100   -3.83    5.82  1.0000
   0  12  -1     754     257                                                         642   -3.83   -5.82  1.0000
   0  12  -1     656     302                                                         549   -3.83   -5.82  1.0000
   0 -12   2     150     179                                                         144    0.24    0.29  1.0000
   0  12  -2     231     219                                                         223    0.24   -0.29  1.0000
   0  12  -2     563     310                                                         551    0.24   -0.29  1.0000
   0 -12   3     223     217                                                         234   -1.07    0.71  1.0000
   0 -12   3     254     212                                                         266   -1.07    0.71  1.0000
   0  12  -3       1     207                                                        -133   -1.07   -0.71  1.0000
   0  12  -3      94     300                                                         102   -1.07   -0.71  1.0000
   0 -12   4     245     205                                                         272   -1.89    0.11  1.0000
   0 -12   4     253     228                                                         281   -1.89    0.11  1.0000
   0  12  -4       3     228                                                        -102   -1.89   -0.11  1.0000
   0  12  -4      27     237                                                          37   -1.89   -0.11  1.0000
   0  12  -4       3     292                                                        -147   -1.89   -0.11  1.0000
   0 -12   5      83     222                                                         188    2.98   -5.01  1.0000
   0 -12   5     160     233                                                         300    2.98   -5.01  1.0000
   0  12  -5      29     248                                                         -52    2.98    5.01  1.0000
   0  12  -5      27     320                                                          99    2.98    5.01  1.0000
   0 -12   6      93     238                                                          87    1.05   -1.13  1.0000
   0 -12   6       2     209                                                        -103    1.05   -1.13  1.0000
   0  12  -6     339     301                                                         328    1.05    1.13  1.0000
   0  12  -6       2     323                                                         -83    1.05    1.13  1.0000
   0 -12   7      18     212                                                        -189    2.81    3.74  1.0000
   0 -12   7     191     231                                                         174    2.81    3.74  1.0000
   0  12  -7     622     389                                                         609    2.81   -3.74  1.0000
   0  12  -7      81     273                                                          64    2.81   -3.74  1.0000
   0 -12   8     138     243                                                         119   -0.73   -1.29  1.0000
   0 -12   8       2     227                                                        -153   -0.73   -1.29  1.0000
   0  12  -8       2     264                                                         -49   -0.73    1.29  1.0000
   0  12  -8     280     369                                                         254   -0.73    1.29  1.0000
   0 -12   9       2     216                                                        -302   -1.07    0.91  1.0000
   0 -12   9      61     251                                                          46   -1.07    0.91  1.0000
   0  12  -9       2     356                                                          -3   -1.07   -0.91  1.0000
   0  12  -9       2     295                                                         -34   -1.07   -0.91  1.0000
   0 -12  10     219     314                                                         467    5.90    4.54  1.0000
   0 -12  10      47     225                                                        -145    5.90    4.54  1.0000
   0  12 -10      47     394                                                        -172    5.90   -4.54  1.0000
   0  12 -10      43     346                                                         177    5.90   -4.54  1.0000
   0 -12  11       9     295                                                         -43    2.59    2.01  1.0000
   0 -12  11       9     231                                                        -230    2.59    2.01  1.0000
   0  12 -11       9     307                                                        -139    2.59   -2.01  1.0000
   0  12 -11       1     420                                                          17    2.59   -2.01  1.0000
   0 -12  12     388     320                                                         417   -0.54    2.42  1.0000
   0 -12  12     240     350                                                         261   -0.54    2.42  1.0000
   0  12 -12     577     401                                                         624   -0.54   -2.42  1.0000
   0  12 -12      98     455                                                         115   -0.54   -2.42  1.0000
   0 -13 -11     557     375                                                         606   -2.10   -0.15  1.0000
   0 -13 -11     454     314                                                         498   -2.10   -0.15  1.0000
   0  13  11    1221     654                                                        1306   -2.10    0.15  1.0000
   0 -13 -10      29     205                                                        -439    4.68   -3.57  1.0000
   0 -13 -10      29     279                                                         -48    4.68   -3.57  1.0000
   0  13  10     326     477                                                         550    4.68    3.57  1.0000
   0 -13  -9     279     277                                                         340   -0.30   -3.23  1.0000
   0 -13  -9     394     319                                                         467   -0.30   -3.23  1.0000
   0  13   9     276     415                                                         344   -0.30    3.23  1.0000
   0 -13  -8     361     260                                                         339    0.63    0.08  1.0000
   0 -13  -8      69     263                                                          60    0.63    0.08  1.0000
   0  13   8     402     363                                                         379    0.63   -0.08  1.0000
   0 -13  -7     702     293                                                         613   -3.23    3.14  1.0000
   0 -13  -7     339     251                                                         274   -3.23    3.14  1.0000
   0  13   7     373     263                                                         336   -3.23   -3.14  1.0000
   0  13   7     889     381                                                         840   -3.23   -3.14  1.0000
   0 -13  -6     195     258                                                         232   -2.86    2.49  1.0000
   0 -13  -6      12     193                                                         -39   -2.86    2.49  1.0000
   0  13   6     350     237                                                         398   -2.86   -2.49  1.0000
   0  13   6      39     288                                                          48   -2.86   -2.49  1.0000
   0 -13  -5    3229     445                                                        3066   -4.74   -3.24  1.0000
   0 -13  -5    1830     353                                                        1701   -4.74   -3.24  1.0000
   0  13   5    1927     487                                                        1823   -4.74    3.24  1.0000
   0  13   5    2209     352                                                        2100   -4.74    3.24  1.0000
   0  13   5    2725     338                                                        2606   -4.74    3.24  1.0000
   0 -13  -4       8     211                                                         -82   -1.38   -2.67  1.0000
   0 -13  -4      53     201                                                          88   -1.38   -2.67  1.0000
   0  13   4      27     209                                                          46   -1.38    2.67  1.0000
   0  13   4       8     248                                                         -73   -1.38    2.67  1.0000
   0 -13  -3    2400     403                                                        2945   -1.05   -6.54  1.0000
   0 -13  -3    2961     461                                                        3565   -1.05   -6.54  1.0000
   0 -13  -3    2588     447                                                        3153   -1.05   -6.54  1.0000
   0  13   3    2570     448                                                        3096   -1.05    6.54  1.0000
   0  13   3    2024     379                                                        2493   -1.05    6.54  1.0000
   0 -13  -2     312     229                                                         214   -4.92    2.22  1.0000
   0 -13  -2     176     134                                                         101   -4.92    2.22  1.0000
   0 -13  -2      25     176                                                         -59   -4.92    2.22  1.0000
   0  13   2      25     252                                                        -100   -4.92   -2.22  1.0000
   0  13   2     542     226                                                         417   -4.92   -2.22  1.0000
   0 -13  -1     939     267                                                         626   -8.04    2.33  1.0000
   0 -13  -1     444     170                                                         231   -8.04    2.33  1.0000
   0 -13  -1     767     239                                                         485   -8.04    2.33  1.0000
   0  13   1     625     291                                                         385   -8.04   -2.33  1.0000
   0  13   1     814     187                                                         541   -8.04   -2.33  1.0000
   0  13   1     726     236                                                         468   -8.04   -2.33  1.0000
   0 -13   0     850     215                                                         781    1.35   -0.55  1.0000
   0 -13   0     759     290                                                         694    1.35   -0.55  1.0000
   0  13   0     705     168                                                         639    1.35    0.55  1.0000
   0  13   0     727     334                                                         660    1.35    0.55  1.0000
   0  13   0     745     269                                                         678    1.35    0.55  1.0000
   0 -13   1     970     211                                                         680    7.95    2.18  1.0000
   0 -13   1     757     281                                                         500    7.95    2.18  1.0000
   0  13  -1     691     246                                                         430    7.95   -2.18  1.0000
   0  13  -1     402     312                                                         204    7.95   -2.18  1.0000
   0 -13   2      28     167                                                         -43   -5.18   -2.60  1.0000
   0  13  -2      28     214                                                        -184   -5.18    2.60  1.0000
   0  13  -2     272     290                                                         173   -5.18    2.60  1.0000
   0 -13   3    3222     472                                                        3745    0.16   -6.56  1.0000
   0 -13   3    1918     374                                                        2322    0.16   -6.56  1.0000
   0  13  -3    3012     566                                                        3564    0.16    6.56  1.0000
   0  13  -3    2233     459                                                        2710    0.16    6.56  1.0000
   0 -13   4     220     224                                                         272   -1.43    2.01  1.0000
   0 -13   4     132     209                                                         172   -1.43    2.01  1.0000
   0  13  -4       5     299                                                        -144   -1.43   -2.01  1.0000
   0  13  -4     194     274                                                         251   -1.43   -2.01  1.0000
   0 -13   5    2489     409                                                        2381    4.76   -3.36  1.0000
   0 -13   5    2112     397                                                        2010    4.76   -3.36  1.0000
   0  13  -5    2530     539                                                        2389    4.76    3.36  1.0000
   0  13  -5    2944     488                                                        2794    4.76    3.36  1.0000
   0 -13   6      12     222                                                         -74   -3.10   -2.26  1.0000
   0 -13   6     218     239                                                         247   -3.10   -2.26  1.0000
   0  13  -6     270     293                                                         307   -3.10    2.26  1.0000
   0  13  -6      12     325                                                        -105   -3.10    2.26  1.0000
   0 -13   7     175     250                                                         142    2.54    2.77  1.0000
   0 -13   7     257     238                                                         218    2.54    2.77  1.0000
   0  13  -7      36     346                                                          13    2.54   -2.77  1.0000
   0  13  -7     203     293                                                         153    2.54   -2.77  1.0000
   0 -13   8     613     299                                                         578    0.77   -0.58  1.0000
   0 -13   8       1     236                                                        -252    0.77   -0.58  1.0000
   0  13  -8     106     371                                                          90    0.77    0.58  1.0000
   0  13  -8     204     303                                                         182    0.77    0.58  1.0000
   0 -13   9     670     347                                                         767    1.00   -3.54  1.0000
   0 -13   9     573     308                                                         662    1.00   -3.54  1.0000
   0  13  -9     630     404                                                         711    1.00    3.54  1.0000
   0  13  -9      91     399                                                         117    1.00    3.54  1.0000
   0 -13  10       6     267                                                          59    4.63    3.44  1.0000
   0 -13  10      50     295                                                         152    4.63    3.44  1.0000
   0  13 -10      28     362                                                        -191    4.63   -3.44  1.0000
   0  13 -10     119     353                                                         261    4.63   -3.44  1.0000
   0 -13  11    1399     460                                                        1491    1.92   -0.30  1.0000
   0 -13  11     874     391                                                         947    1.92   -0.30  1.0000
   0  13 -11    1419     463                                                        1502    1.92    0.30  1.0000
   0  13 -11    1446     592                                                        1530    1.92    0.30  1.0000
   0 -14 -10     123     284                                                         180    3.14   -2.01  1.0000
   0 -14 -10     304     345                                                         395    3.14   -2.01  1.0000
   0  14  10     203     487                                                         278    3.14    2.01  1.0000
   0 -14  -9     165     312                                                         148    0.96    1.82  1.0000
   0 -14  -9     232     256                                                         212    0.96    1.82  1.0000
   0  14   9     778     482                                                         742    0.96   -1.82  1.0000
   0 -14  -8     740     347                                                         774   -0.21    3.18  1.0000
   0 -14  -8    1565     373                                                        1618   -0.21    3.18  1.0000
   0  14   8     778     421                                                         771   -0.21   -3.18  1.0000
   0 -14  -7      92     238                                                         185    3.33   -2.83  1.0000
   0 -14  -7      16     256                                                        -170    3.33   -2.83  1.0000
   0  14   7      16     262                                                        -275    3.33    2.83  1.0000
   0  14   7     101     239                                                         198    3.33    2.83  1.0000
   0 -14  -6     309     244                                                         435   -1.96    4.52  1.0000
   0 -14  -6     313     305                                                         440   -1.96    4.52  1.0000
   0  14   6      20     276                                                         -53   -1.96   -4.52  1.0000
   0  14   6       6     231                                                          14   -1.96   -4.52  1.0000
   0 -14  -5     273     247                                                         342   -1.83    1.14  1.0000
   0 -14  -5     463     320                                                         552   -1.83    1.14  1.0000
   0  14   5     467     346                                                         556   -1.83   -1.14  1.0000
   0  14   5     440     260                                                         527   -1.83   -1.14  1.0000
   0 -14  -4    4552     602                                                        5062    3.10    4.65  1.0000
   0 -14  -4    3880     549                                                        4351    3.10    4.65  1.0000
   0  14   4    4368     537                                                        4773    3.10   -4.65  1.0000
   0  14   4    4999     554                                                        5433    3.10   -4.65  1.0000
   0 -14  -3      24     230                                                         -25   -0.86   -5.21  1.0000
   0 -14  -3     114     208                                                         229   -0.86   -5.21  1.0000
   0 -14  -3      24     122                                                         -12   -0.86   -5.21  1.0000
   0  14   3      24     207                                                        -191   -0.86    5.21  1.0000
   0  14   3      72     294                                                         166   -0.86    5.21  1.0000
   0 -14  -2      88     147                                                         121   -4.27   -1.21  1.0000
   0 -14  -2     223     265                                                         283   -4.27   -1.21  1.0000
   0 -14  -2     301     242                                                         372   -4.27   -1.21  1.0000
   0  14   2     160     311                                                         213   -4.27    1.21  1.0000
   0  14   2     367     252                                                         452   -4.27    1.21  1.0000
   0 -14  -1     426     182                                                         404   -9.51   -2.24  1.0000
   0 -14  -1     116     242                                                          58   -9.51   -2.24  1.0000
   0  14   1     749     279                                                         749   -9.51    2.24  1.0000
   0  14   1     492     330                                                         475   -9.51    2.24  1.0000
   0 -14   0    2216     453                                                        2696    5.37   -0.63  1.0000
   0 -14   0    2746     395                                                        3278    5.37   -0.63  1.0000
   0  14   0    3147     487                                                        3728    5.37    0.63  1.0000
   0  14   0    3138     535                                                        3719    5.37    0.63  1.0000
   0 -14   1     743     253                                                         786    9.69   -3.08  1.0000
   0  14  -1     941     309                                                        1000    9.69    3.08  1.0000
   0  14  -1     410     343                                                         417    9.69    3.08  1.0000
   0  14  -2      97     342                                                         132   -4.92   -1.08  1.0000
   0  14  -2     118     259                                                         159   -4.92   -1.08  1.0000
   0 -14   3      95     210                                                         210    0.59   -5.53  1.0000
   0  14  -3     402     365                                                         618    0.59    5.53  1.0000
   0  14  -3     137     274                                                         271    0.59    5.53  1.0000
   0 -14   4    3707     525                                                        4102    3.27   -4.92  1.0000
   0 -14   4    3325     512                                                        3699    3.27   -4.92  1.0000
   0  14  -4    4627     703                                                        5171    3.27    4.92  1.0000
   0  14  -4    4071     606                                                        4581    3.27    4.92  1.0000
   0 -14   5     386     275                                                         460    1.45    1.39  1.0000
   0 -14   5     503     287                                                         586    1.45    1.39  1.0000
   0  14  -5     577     326                                                         666    1.45   -1.39  1.0000
   0  14  -5     437     402                                                         515    1.45   -1.39  1.0000
   0 -14   6      23     206                                                        -151   -2.13   -4.76  1.0000
   0 -14   6      12     255                                                          44   -2.13   -4.76  1.0000
   0  14  -6     396     398                                                         552   -2.13    4.76  1.0000
   0  14  -6      10     288                                                          27   -2.13    4.76  1.0000
   0 -14   7      18     225                                                        -141   -3.40   -3.08  1.0000
   0 -14   7     247     282                                                         397   -3.40   -3.08  1.0000
   0  14  -7      22     367                                                          79   -3.40    3.08  1.0000
   0  14  -7      18     288                                                         -65   -3.40    3.08  1.0000
   0 -14   8     968     370                                                         972    0.01   -2.89  1.0000
   0 -14   8    1158     359                                                        1163    0.01   -2.89  1.0000
   0  14  -8    1045     406                                                        1094    0.01    2.89  1.0000
   0  14  -8     704     476                                                         743    0.01    2.89  1.0000
   0 -14   9     766     339                                                         737   -0.82    1.49  1.0000
   0 -14   9      54     297                                                          45   -0.82    1.49  1.0000
   0  14  -9       2     396                                                        -214   -0.82   -1.49  1.0000
   0  14  -9     274     356                                                         257   -0.82   -1.49  1.0000
   0 -14  10     440     358                                                         546    3.10    1.90  1.0000
   0 -14  10    1076     421                                                        1241    3.10    1.90  1.0000
   0  14 -10     391     505                                                         489    3.10   -1.90  1.0000
   0  14 -10     684     431                                                         814    3.10   -1.90  1.0000
   0 -15  -9     256     297                                                         269    0.59    0.02  1.0000
   0 -15  -9     264     331                                                         277    0.59    0.02  1.0000
   0  15   9       0     361                                                        -302    0.59   -0.02  1.0000
   0 -15  -8     342     341                                                         517    0.12    7.88  1.0000
   0 -15  -8     180     266                                                         302    0.12    7.88  1.0000
   0  15   8     474     419                                                         611    0.12   -7.88  1.0000
   0 -15  -7     441     280                                                         421    4.28   -3.02  1.0000
   0 -15  -7     181     308                                                         159    4.28   -3.02  1.0000
   0  15   7     392     364                                                         403    4.28    3.02  1.0000
   0  15   7     317     264                                                         325    4.28    3.02  1.0000
   0 -15  -6     205     309                                                         266   -3.54   -3.08  1.0000
   0 -15  -6     247     244                                                         315   -3.54   -3.08  1.0000
   0  15   6     436     358                                                         530   -3.54    3.08  1.0000
   0  15   6     197     240                                                         257   -3.54    3.08  1.0000
   0 -15  -5       2     180                                                        -213    0.53   -1.25  1.0000
   0 -15  -5       2     265                                                         -50    0.53   -1.25  1.0000
   0  15   5      67     246                                                          81    0.53    1.25  1.0000
   0  15   5       2     257                                                        -116    0.53    1.25  1.0000
   0 -15  -4     330     239                                                         365    0.88    4.90  1.0000
   0 -15  -4     179     266                                                         199    0.88    4.90  1.0000
   0  15   4      64     236                                                          56    0.88   -4.90  1.0000
   0 -15  -3     537     270                                                         571    2.27   -1.63  1.0000
   0 -15  -3     652     321                                                         690    2.27   -1.63  1.0000
   0  15   3     169     309                                                         192    2.27    1.63  1.0000
   0  15   3     552     292                                                         597    2.27    1.63  1.0000
   0 -15  -2     449     265                                                         320   -8.42   -1.71  1.0000
   0 -15  -2     452     287                                                         323   -8.42   -1.71  1.0000
   0  15   2     703     270                                                         552   -8.42    1.71  1.0000
   0  15   2     928     357                                                         762   -8.42    1.71  1.0000
   0 -15  -1     231     178                                                         205   -2.32   -3.25  1.0000
   0 -15  -1     184     266                                                         160   -2.32   -3.25  1.0000
   0  15   1     431     347                                                         391   -2.32    3.25  1.0000
   0  15   1     131     247                                                         104   -2.32    3.25  1.0000
   0 -15   0     338     285                                                         321   -0.42   -1.68  1.0000
   0 -15   0     267     191                                                         252   -0.42   -1.68  1.0000
   0  15   0      35     327                                                          40   -0.42    1.68  1.0000
   0  15   0       3     235                                                        -109   -0.42    1.68  1.0000
   0 -15   1     621     232                                                         558    2.21   -3.75  1.0000
   0  15  -1     581     294                                                         532    2.21    3.75  1.0000
   0  15  -1      16     319                                                        -152    2.21    3.75  1.0000
   0 -15   2     415     213                                                         291   -8.82    1.61  1.0000
   0  15  -2    1299     354                                                        1122   -8.82   -1.61  1.0000
   0  15  -2     421     368                                                         297   -8.82   -1.61  1.0000
   0 -15   3     849     289                                                         907   -2.48   -2.01  1.0000
   0  15  -3       9     348                                                        -243   -2.48    2.01  1.0000
   0  15  -3     797     344                                                         838   -2.48    2.01  1.0000
   0 -15   4      21     215                                                         -53    0.82   -4.87  1.0000
   0 -15   4      21     225                                                        -104    0.82   -4.87  1.0000
   0  15  -4      21     327                                                        -596    0.82    4.87  1.0000
   0  15  -4     473     304                                                         520    0.82    4.87  1.0000
   0 -15   5     190     254                                                         210   -1.01   -1.17  1.0000
   0 -15   5      30     228                                                          37   -1.01   -1.17  1.0000
   0  15  -5       2     282                                                          -5   -1.01    1.17  1.0000
   0  15  -5     198     388                                                         220   -1.01    1.17  1.0000
   0 -15   6     356     264                                                         437   -3.73    3.01  1.0000
   0 -15   6     537     305                                                         639   -3.73    3.01  1.0000
   0  15  -6     239     342                                                         303   -3.73   -3.01  1.0000
   0  15  -6     277     434                                                         347   -3.73   -3.01  1.0000
   0 -15   7      27     265                                                         -23   -4.58   -3.28  1.0000
   0 -15   7      27     247                                                        -207   -4.58   -3.28  1.0000
   0  15  -7     459     444                                                         442   -4.58    3.28  1.0000
   0  15  -7      27     295                                                         -52   -4.58    3.28  1.0000
   0 -15   8      41     248                                                        -213    0.18   -6.96  1.0000
   0 -15   8     321     311                                                         399    0.18   -6.96  1.0000
   0  15  -8     321     460                                                         458    0.18    6.96  1.0000
   0  15  -8     331     364                                                         471    0.18    6.96  1.0000
   0 -15   9       1     271                                                           2   -0.83    0.06  1.0000
   0 -15   9       1     253                                                        -331   -0.83    0.06  1.0000
   0  15  -9     223     357                                                         241   -0.83   -0.06  1.0000
   0  15  -9       1     389                                                        -379   -0.83   -0.06  1.0000
   0 -16  -8     371     379                                                         319   -2.87    3.41  1.0000
   0 -16  -8      17     241                                                         -69   -2.87    3.41  1.0000
   0  16   8     134     357                                                          83   -2.87   -3.41  1.0000
   0 -16  -7     835     401                                                         910    3.43   -1.11  1.0000
   0 -16  -7     296     269                                                         337    3.43   -1.11  1.0000
   0  16   7     569     448                                                         645    3.43    1.11  1.0000
   0 -16  -6     150     268                                                         283   -4.37   -2.41  1.0000
   0 -16  -6      21     280                                                         -93   -4.37   -2.41  1.0000
   0  16   6      21     299                                                         -24   -4.37    2.41  1.0000
   0  16   6      21     245                                                          82   -4.37    2.41  1.0000
   0 -16  -5       6     231                                                         -63   -1.10   -2.44  1.0000
   0 -16  -5     248     313                                                         235   -1.10   -2.44  1.0000
   0  16   5     527     370                                                         506   -1.10    2.44  1.0000
   0  16   5       6     224                                                        -114   -1.10    2.44  1.0000
   0 -16  -4    2091     430                                                        2134   -0.08    4.02  1.0000
   0 -16  -4    1065     377                                                        1092   -0.08    4.02  1.0000
   0  16   4    1972     383                                                        1979   -0.08   -4.02  1.0000
   0 -16  -3      21     280                                                          -9    4.93   -1.06  1.0000
   0 -16  -3      21     211                                                        -120    4.93   -1.06  1.0000
   0  16   3     171     264                                                         220    4.93    1.06  1.0000
   0 -16  -2     209     317                                                         288   -2.63   -2.96  1.0000
   0  16   2      13     244                                                        -161   -2.63    2.96  1.0000
   0  16   2      13     316                                                        -349   -2.63    2.96  1.0000
   0 -16  -1     457     310                                                         479   -1.53   -0.80  1.0000
   0  16   1     353     363                                                         370   -1.53    0.80  1.0000
   0  16   1     522     283                                                         543   -1.53    0.80  1.0000
   0 -16   0     568     228                                                         427   -3.43   -2.14  1.0000
   0 -16   0     420     306                                                         300   -3.43   -2.14  1.0000
   0  16   0     151     249                                                         101   -3.43    2.14  1.0000
   0  16   0     559     395                                                         467   -3.43    2.14  1.0000
   0 -16   1     954     277                                                         989    1.41   -0.54  1.0000
   0  16  -1     448     398                                                         474    1.41    0.54  1.0000
   0  16  -1     316     262                                                         337    1.41    0.54  1.0000
   0 -16   2     235     225                                                         307   -2.68    3.20  1.0000
   0  16  -2     177     261                                                         252   -2.68   -3.20  1.0000
   0  16  -2      76     359                                                         125   -2.68   -3.20  1.0000
   0 -16   3      30     218                                                         -26   -5.73   -1.59  1.0000
   0  16  -3      47     255                                                          47   -5.73    1.59  1.0000
   0  16  -3     157     369                                                         187   -5.73    1.59  1.0000
   0 -16   4    1512     351                                                        1539    0.29   -3.42  1.0000
   0  16  -4    1833     524                                                        1893    0.29    3.42  1.0000
   0  16  -4    1920     456                                                        1981    0.29    3.42  1.0000
   0 -16   5     662     331                                                         637    0.74   -1.92  1.0000
   0 -16   5     483     282                                                         462    0.74   -1.92  1.0000
   0  16  -5     301     311                                                         286    0.74    1.92  1.0000
   0  16  -5       4     364                                                        -278    0.74    1.92  1.0000
   0 -16   6     107     291                                                         219   -4.34    2.29  1.0000
   0 -16   6      17     260                                                          72   -4.34    2.29  1.0000
   0  16  -6     456     376                                                         668   -4.34   -2.29  1.0000
   0  16  -6     406     444                                                         607   -4.34   -2.29  1.0000
   0 -16   7    1129     427                                                        1217   -3.03   -1.14  1.0000
   0 -16   7    1204     400                                                        1295   -3.03   -1.14  1.0000
   0  16  -7    1336     439                                                        1412   -3.03    1.14  1.0000
   0  16  -7     828     518                                                         887   -3.03    1.14  1.0000
   0 -16   8     205     281                                                         142   -2.86   -3.08  1.0000
   0 -16   8     220     309                                                         155   -2.86   -3.08  1.0000
   0  16  -8      15     420                                                         -19   -2.86    3.08  1.0000
   0  16  -8     195     325                                                         151   -2.86    3.08  1.0000
   0 -17  -7     586     387                                                         661    1.70    0.90  1.0000
   0 -17  -7     778     347                                                         864    1.70    0.90  1.0000
   0  17   7     328     405                                                         387    1.70   -0.90  1.0000
   0 -17  -6      87     253                                                          81   -1.15   -0.75  1.0000
   0 -17  -6     129     327                                                         122   -1.15   -0.75  1.0000
   0  17   6       2     270                                                        -363   -1.15    0.75  1.0000
   0 -17  -5     788     377                                                         738    0.78   -0.65  1.0000
   0 -17  -5       1     246                                                         -23    0.78   -0.65  1.0000
   0  17   5     993     442                                                         935    0.78    0.65  1.0000
   0  17   5    1216     325                                                        1152    0.78    0.65  1.0000
   0 -17  -4     877     327                                                         743    1.82    2.64  1.0000
   0 -17  -4     400     340                                                         310    1.82    2.64  1.0000
   0  17   4     612     289                                                         513    1.82   -2.64  1.0000
   0 -17  -3    1853     475                                                        2186    2.56    3.13  1.0000
   0 -17  -3    2456     502                                                        2837    2.56    3.13  1.0000
   0  17   3    1881     419                                                        2215    2.56   -3.13  1.0000
   0 -17  -2     250     321                                                         244    1.56   -1.67  1.0000
   0  17   2      77     258                                                          73    1.56    1.67  1.0000
   0  17   2      91     365                                                          87    1.56    1.67  1.0000
   0 -17  -1     748     359                                                         638    0.81   -3.12  1.0000
   0  17   1     461     379                                                         367    0.81    3.12  1.0000
   0  17   1     442     286                                                         350    0.81    3.12  1.0000
   0  17   0    1456     503                                                        1719   -3.64    0.66  1.0000
   0  17   0    1017     379                                                        1239   -3.64    0.66  1.0000
   0 -17   1     430     251                                                         376   -0.88   -1.26  1.0000
   0  17  -1     325     305                                                         280   -0.88    1.26  1.0000
   0  17  -1     427     435                                                         375   -0.88    1.26  1.0000
   0 -17   2     289     245                                                         296    1.83    1.52  1.0000
   0  17  -2      55     266                                                          54    1.83   -1.52  1.0000
   0  17  -2     264     391                                                         267    1.83   -1.52  1.0000
   0 -17   3    1213     371                                                        1481   -2.84    2.78  1.0000
   0  17  -3    1433     422                                                        1722   -2.84   -2.78  1.0000
   0  17  -3    1463     525                                                        1754   -2.84   -2.78  1.0000
   0 -17   4     766     303                                                         649    2.04   -2.14  1.0000
   0  17  -4     782     472                                                         653    2.04    2.14  1.0000
   0  17  -4    1037     355                                                         888    2.04    2.14  1.0000
   0 -17   5     786     327                                                         735   -0.80   -0.64  1.0000
   0  17  -5     293     335                                                         262   -0.80    0.64  1.0000
   0  17  -5     667     485                                                         620   -0.80    0.64  1.0000
   0 -17   6       4     273                                                         -45   -2.09    0.95  1.0000
   0 -17   6     237     309                                                         247   -2.09    0.95  1.0000
   0  17  -6       4     310                                                         -86   -2.09   -0.95  1.0000
   0  17  -6     497     510                                                         503   -2.09   -0.95  1.0000
   0 -17   7     194     319                                                         244   -1.95    0.93  1.0000
   0 -17   7     327     321                                                         392   -1.95    0.93  1.0000
   0  17  -7     621     399                                                         705   -1.95   -0.93  1.0000
   0  17  -7     764     527                                                         857   -1.95   -0.93  1.0000
   0 -18  -5       3     296                                                         -94   -0.20   -1.91  1.0000
   0 -18  -5      21     255                                                          16   -0.20   -1.91  1.0000
   0  18   5     112     356                                                         108   -0.20    1.91  1.0000
   0 -18  -4     793     395                                                         640    3.05    1.26  1.0000
   0 -18  -4     884     335                                                         722    3.05    1.26  1.0000
   0  18   4     721     332                                                         589    3.05   -1.26  1.0000
   0 -18  -3      94     331                                                          64    1.37    3.95  1.0000
   0  18   3     259     260                                                         225    1.37   -3.95  1.0000
   0 -18  -2     384     340                                                         464    1.41    2.18  1.0000
   0  18   2       6     257                                                          -1    1.41   -2.18  1.0000
   0 -18  -1     239     330                                                         277    1.57   -3.72  1.0000
   0  18   1     355     297                                                         438    1.57    3.72  1.0000
   0  18   1      14     396                                                        -468    1.57    3.72  1.0000
   0  18   0     130     396                                                          73    3.09    0.32  1.0000
   0  18   0     656     309                                                         518    3.09    0.32  1.0000
   0  18  -1      24     282                                                          29   -1.61    0.97  1.0000
   0  18  -1       3     417                                                         -22   -1.61    0.97  1.0000
   0  18  -2     238     310                                                         306    1.40    2.32  1.0000
   0  18  -2      60     430                                                          95    1.40    2.32  1.0000
   0 -18   3     111     260                                                          88   -1.13    3.79  1.0000
   0  18  -3      13     280                                                         -98   -1.13   -3.79  1.0000
   0  18  -3      13     393                                                        -213   -1.13   -3.79  1.0000
   0 -18   4    1034     333                                                         862    3.23   -0.84  1.0000
   0  18  -4    1075     392                                                         887    3.23    0.84  1.0000
   0  18  -4    1138     500                                                         944    3.23    0.84  1.0000
   0 -18   5       7     275                                                           4    0.07   -2.06  1.0000
   0  18  -5       4     434                                                        -180    0.07    2.06  1.0000
   0  18  -5     352     359                                                         346    0.07    2.06  1.0000
   0 -19  -2     782     412                                                         940    1.08   -2.72  1.0000
   0  19   2       7     222                                                        -309    1.08    2.72  1.0000
   0 -19  -1       4     339                                                        -167   -1.83    0.90  1.0000
   0  19   1       4     277                                                         -14   -1.83   -0.90  1.0000
   0  19   0    1769     431                                                        1734    0.44    0.20  1.0000
   0  19   0    1369     514                                                        1339    0.44    0.20  1.0000
   0  19  -1     144     297                                                         177    2.00   -1.66  1.0000
   0  19  -1     444     508                                                         503    2.00   -1.66  1.0000
   0  19  -2     238     316                                                         328    1.16   -2.68  1.0000
   0  19  -2       7     381                                                        -921    1.16   -2.68  1.0000
  -1  19  -4       3     284                                                        -549    1.97   -0.17  1.0000
  -1  19  -4     325     451                                                         275    1.97   -0.17  1.0000
   1 -19   4       3     259                                                        -156    1.97    0.17  1.0000
  -1  19  -3       5     413                                                        -500   -0.22   -2.48  1.0000
  -1  19  -3     254     302                                                         303   -0.22   -2.48  1.0000
  -1  19  -2       1     269                                                        -609    0.58    1.18  1.0000
  -1  19  -2       9     451                                                           8    0.58    1.18  1.0000
  -1  19  -1       9     274                                                        -312    2.66   -1.76  1.0000
  -1  19  -1       9     421                                                        -368    2.66   -1.76  1.0000
  -1  19   0      25     260                                                        -138    5.41    0.19  1.0000
  -1  19   0     341     450                                                         182    5.41    0.19  1.0000
  -1  19   1       4     268                                                        -246   -2.23   -0.56  1.0000
   1 -19  -1       4     331                                                         -14   -2.23    0.56  1.0000
  -1  19   2       2     217                                                        -637    0.58   -1.40  1.0000
   1 -19  -2       2     292                                                        -350    0.58    1.40  1.0000
  -1  19   3     777     340                                                         842    0.06   -2.66  1.0000
   1 -19  -3       6     329                                                        -165    0.06    2.66  1.0000
  -1  19   4       3     262                                                        -383    1.87    0.07  1.0000
   1 -19  -4     325     350                                                         275    1.87   -0.07  1.0000
   1 -19  -4       3     243                                                        -185    1.87   -0.07  1.0000
  -1  18  -6     383     488                                                         446   -1.01   -1.64  1.0000
  -1  18  -6     189     331                                                         234   -1.01   -1.64  1.0000
   1 -18   6     346     324                                                         407   -1.01    1.64  1.0000
  -1  18  -5     236     330                                                         250   -0.59    0.01  1.0000
  -1  18  -5     304     476                                                         320   -0.59    0.01  1.0000
   1 -18   5     701     323                                                         724   -0.59   -0.01  1.0000
  -1  18  -4    3921     775                                                        4380    3.68    1.35  1.0000
  -1  18  -4    5307     735                                                        5839    3.68    1.35  1.0000
   1 -18   4    4317     636                                                        4778    3.68   -1.35  1.0000
  -1  18  -3      11     288                                                        -242    1.91   -2.99  1.0000
  -1  18  -3      11     438                                                        -111    1.91   -2.99  1.0000
   1 -18   3     642     302                                                         649    1.91    2.99  1.0000
  -1  18  -2      39     302                                                          18    2.45    1.51  1.0000
  -1  18  -2       7     396                                                        -392    2.45    1.51  1.0000
   1 -18   2     364     276                                                         300    2.45   -1.51  1.0000
  -1  18  -1       1     292                                                           5    1.99   -0.74  1.0000
  -1  18  -1     197     428                                                         251    1.99   -0.74  1.0000
  -1  18   0    5785     680                                                        5943    1.12    0.04  1.0000
  -1  18   0    5119     743                                                        5267    1.12    0.04  1.0000
   1 -18   0    4605     679                                                        4745    1.12   -0.04  1.0000
  -1  18   1      68     290                                                         110   -1.77    1.87  1.0000
  -1  18   1     191     432                                                         259   -1.77    1.87  1.0000
   1 -18  -1       6     302                                                         -45   -1.77   -1.87  1.0000
  -1  18   2     372     285                                                         314    2.06   -1.33  1.0000
   1 -18  -2     436     338                                                         374    2.06    1.33  1.0000
  -1  18   3     234     294                                                         230   -1.68   -2.82  1.0000
   1 -18  -3     101     328                                                          88   -1.68    2.82  1.0000
   1 -18  -3     124     249                                                         111   -1.68    2.82  1.0000
  -1  18   4    5418     651                                                        5878    3.28   -1.50  1.0000
   1 -18  -4    3986     648                                                        4406    3.28    1.50  1.0000
   1 -18  -4    3430     638                                                        3820    3.28    1.50  1.0000
  -1  18   5     219     291                                                         228    0.48   -0.09  1.0000
  -1  18   5      92     317                                                          98    0.48   -0.09  1.0000
   1 -18  -5     300     365                                                         310    0.48    0.09  1.0000
   1 -18  -5     674     322                                                         690    0.48    0.09  1.0000
  -1  18   6       0     314                                                           4   -0.49    1.53  1.0000
   1 -18  -6       2     216                                                        -277   -0.49   -1.53  1.0000
   1 -18  -6     280     342                                                         329   -0.49   -1.53  1.0000
   1 -17   8     523     337                                                         578   -1.29   -1.02  1.0000
   1 -17   8     400     334                                                         448   -1.29   -1.02  1.0000
  -1  17  -7    2930     712                                                        3073   -2.31    2.93  1.0000
  -1  17  -7    3240     619                                                        3390   -2.31    2.93  1.0000
   1 -17   7    2070     477                                                        2162   -2.31   -2.93  1.0000
   1 -17   7    2601     539                                                        2706   -2.31   -2.93  1.0000
  -1  17  -6      22     302                                                         108   -1.69   -6.04  1.0000
  -1  17  -6      33     447                                                        -115   -1.69   -6.04  1.0000
   1 -17   6      33     260                                                        -137   -1.69    6.04  1.0000
   1 -17   6      33     266                                                        -332   -1.69    6.04  1.0000
  -1  17  -5    1459     421                                                        1458    0.44    0.64  1.0000
  -1  17  -5    1433     527                                                        1432    0.44    0.64  1.0000
   1 -17   5     767     338                                                         770    0.44   -0.64  1.0000
  -1  17  -4    2531     585                                                        2496    0.25    1.47  1.0000
  -1  17  -4    2312     486                                                        2279    0.25    1.47  1.0000
   1 -17   4    2042     422                                                        2030    0.25   -1.47  1.0000
  -1  17  -3    4416     699                                                        4183   -1.21   -1.51  1.0000
  -1  17  -3    4553     618                                                        4316   -1.21   -1.51  1.0000
   1 -17   3    4911     571                                                        4665   -1.21    1.51  1.0000
  -1  17  -2     333     279                                                         252    1.00   -2.42  1.0000
  -1  17  -2       6     381                                                        -255    1.00   -2.42  1.0000
   1 -17   2     118     207                                                          72    1.00    2.42  1.0000
  -1  17  -1    2986     589                                                        3089   -0.44    1.16  1.0000
  -1  17  -1    2871     490                                                        2972   -0.44    1.16  1.0000
   1 -17   1    2518     414                                                        2617   -0.44   -1.16  1.0000
  -1  17   0     852     469                                                        1266   -7.02    0.45  1.0000
  -1  17   0    1055     378                                                        1511   -7.02    0.45  1.0000
   1 -17   0     656     272                                                        1029   -7.02   -0.45  1.0000
   1 -17   0    1063     401                                                        1526   -7.02   -0.45  1.0000
  -1  17   1    2774     479                                                        2940    0.67    1.85  1.0000
  -1  17   1    2548     545                                                        2707    0.67    1.85  1.0000
   1 -17  -1    2417     500                                                        2565    0.67   -1.85  1.0000
  -1  17   2       7     336                                                        -197    0.10    2.80  1.0000
  -1  17   2      81     270                                                          43    0.10    2.80  1.0000
   1 -17  -2     259     326                                                         185    0.10   -2.80  1.0000
  -1  17   3    4968     581                                                        4774    0.71   -1.39  1.0000
   1 -17  -3    4436     615                                                        4250    0.71    1.39  1.0000
   1 -17  -3    4992     651                                                        4794    0.71    1.39  1.0000
  -1  17   4    2227     439                                                        2235    0.04   -1.64  1.0000
   1 -17  -4    2868     510                                                        2851    0.04    1.64  1.0000
   1 -17  -4    2621     484                                                        2605    0.04    1.64  1.0000
  -1  17   5    1431     476                                                        1441   -0.95    1.36  1.0000
  -1  17   5    1729     388                                                        1740   -0.95    1.36  1.0000
   1 -17  -5    1491     420                                                        1489   -0.95   -1.36  1.0000
   1 -17  -5    1588     401                                                        1586   -0.95   -1.36  1.0000
  -1  17   6     173     267                                                         339   -1.01    5.65  1.0000
  -1  17   6       3     329                                                          13   -1.01    5.65  1.0000
   1 -17  -6      28     279                                                        -200   -1.01   -5.65  1.0000
   1 -17  -6      92     254                                                         221   -1.01   -5.65  1.0000
  -1  17   7    1314     545                                                        1388    2.57    3.13  1.0000
   1 -17  -7    3215     562                                                        3372    2.57   -3.13  1.0000
   1 -17  -7    2495     489                                                        2632    2.57   -3.13  1.0000
  -1  17   8     364     407                                                         420   -1.51   -1.51  1.0000
   1 -17  -8       4     223                                                        -178   -1.51    1.51  1.0000
   1 -17  -8      59     329                                                          72   -1.51    1.51  1.0000
   1 -16   9     592     352                                                         547   -0.34   -1.46  1.0000
   1 -16   9     110     297                                                          91   -0.34   -1.46  1.0000
  -1  16  -8     641     496                                                         711    0.59    6.24  1.0000
  -1  16  -8      33     335                                                        -174    0.59    6.24  1.0000
   1 -16   8      59     281                                                          63    0.59   -6.24  1.0000
   1 -16   8     108     290                                                         128    0.59   -6.24  1.0000
  -1  16  -7      22     420                                                        -131   -3.89    3.25  1.0000
  -1  16  -7     150     321                                                         195   -3.89    3.25  1.0000
   1 -16   7      21     279                                                          45   -3.89   -3.25  1.0000
   1 -16   7      22     286                                                         -42   -3.89   -3.25  1.0000
  -1  16  -6      21     390                                                        -283   -0.73   -4.90  1.0000
  -1  16  -6      21     299                                                        -258   -0.73   -4.90  1.0000
   1 -16   6      99     278                                                         130   -0.73    4.90  1.0000
   1 -16   6      21     222                                                        -374   -0.73    4.90  1.0000
  -1  16  -5     809     340                                                         649   -1.20    3.45  1.0000
  -1  16  -5     219     404                                                         139   -1.20    3.45  1.0000
   1 -16   5     548     292                                                         411   -1.20   -3.45  1.0000
   1 -16   5     155     257                                                          86   -1.20   -3.45  1.0000
  -1  16  -4      24     328                                                        -349    3.36    4.13  1.0000
  -1  16  -4     131     298                                                         255    3.36    4.13  1.0000
   1 -16   4      24     202                                                        -247    3.36   -4.13  1.0000
  -1  16  -3    1499     457                                                        1429   -3.12    3.69  1.0000
  -1  16  -3    1584     397                                                        1513   -3.12    3.69  1.0000
   1 -16   3     773     294                                                         737   -3.12   -3.69  1.0000
  -1  16  -2     613     413                                                         661   -5.24    0.09  1.0000
  -1  16  -2     580     318                                                         627   -5.24    0.09  1.0000
   1 -16   2      23     190                                                         -59   -5.24   -0.09  1.0000
  -1  16  -1     349     280                                                         326    0.38    2.46  1.0000
  -1  16  -1     373     391                                                         349    0.38    2.46  1.0000
   1 -16   1     232     218                                                         206    0.38   -2.46  1.0000
  -1  16   0     148     272                                                         171   -1.00    1.15  1.0000
  -1  16   0     505     365                                                         548   -1.00    1.15  1.0000
   1 -16   0      29     187                                                          40   -1.00   -1.15  1.0000
   1 -16   0       2     236                                                         -84   -1.00   -1.15  1.0000
  -1  16   1      20     232                                                           9   -0.79    2.91  1.0000
  -1  16   1     834     396                                                         798   -0.79    2.91  1.0000
   1 -16  -1     166     284                                                         153   -0.79   -2.91  1.0000
   1 -16  -1     508     215                                                         491   -0.79   -2.91  1.0000
  -1  16   2      24     243                                                         -98   -5.38   -0.16  1.0000
  -1  16   2      24     331                                                        -127   -5.38   -0.16  1.0000
   1 -16  -2     288     309                                                         315   -5.38    0.16  1.0000
   1 -16  -2      89     227                                                          93   -5.38    0.16  1.0000
  -1  16   3    1415     439                                                        1384    3.32    3.67  1.0000
  -1  16   3    1338     349                                                        1308    3.32    3.67  1.0000
   1 -16  -3    1705     413                                                        1643    3.32   -3.67  1.0000
   1 -16  -3    2291     437                                                        2222    3.32   -3.67  1.0000
  -1  16   4      24     245                                                          87    2.79   -4.77  1.0000
   1 -16  -4       4     224                                                          16    2.79    4.77  1.0000
   1 -16  -4      26     257                                                         -56    2.79    4.77  1.0000
  -1  16   5      11     219                                                        -360    0.79    3.58  1.0000
  -1  16   5     407     309                                                         296    0.79    3.58  1.0000
   1 -16  -5     283     250                                                         197    0.79   -3.58  1.0000
   1 -16  -5     297     304                                                         209    0.79   -3.58  1.0000
  -1  16   6      23     279                                                          -1   -0.67    5.18  1.0000
  -1  16   6      23     208                                                        -345   -0.67    5.18  1.0000
   1 -16  -6      23     206                                                         -23   -0.67   -5.18  1.0000
   1 -16  -6      23     284                                                        -212   -0.67   -5.18  1.0000
  -1  16   7      22     287                                                        -378    3.95    3.19  1.0000
  -1  16   7      22     266                                                        -115    3.95    3.19  1.0000
   1 -16  -7      22     239                                                         -60    3.95   -3.19  1.0000
   1 -16  -7     405     332                                                         491    3.95   -3.19  1.0000
  -1  16   8      40     318                                                         -42    0.73   -6.85  1.0000
   1 -16  -8     731     324                                                         822    0.73    6.85  1.0000
   1 -16  -8      40     314                                                        -236    0.73    6.85  1.0000
  -1  16   9     145     405                                                         126    0.15    1.50  1.0000
   1 -16  -9       2     255                                                         -62    0.15   -1.50  1.0000
   1 -16  -9     759     382                                                         723    0.15   -1.50  1.0000
  -1  15 -10       7     333                                                        -153   -2.62    1.09  1.0000
   1 -15  10     250     336                                                         337   -2.62   -1.09  1.0000
   1 -15  10     254     326                                                         342   -2.62   -1.09  1.0000
  -1  15  -9       2     431                                                         -18   -1.31   -0.87  1.0000
  -1  15  -9       2     310                                                         -84   -1.31   -0.87  1.0000
   1 -15   9       2     272                                                        -124   -1.31    0.87  1.0000
   1 -15   9       2     253                                                        -121   -1.31    0.87  1.0000
  -1  15  -8     107     332                                                          44    2.57    8.42  1.0000
  -1  15  -8      65     375                                                         -16    2.57    8.42  1.0000
   1 -15   8     194     282                                                         229    2.57   -8.42  1.0000
   1 -15   8     151     291                                                         173    2.57   -8.42  1.0000
  -1  15  -7    1569     480                                                        1916   -2.12    6.65  1.0000
  -1  15  -7    1066     527                                                        1350   -2.12    6.65  1.0000
   1 -15   7    1666     410                                                        1987   -2.12   -6.65  1.0000
   1 -15   7    1317     396                                                        1601   -2.12   -6.65  1.0000
  -1  15  -6       5     367                                                         -71   -0.18   -2.37  1.0000
  -1  15  -6     514     329                                                         420   -0.18   -2.37  1.0000
   1 -15   6     501     282                                                         408   -0.18    2.37  1.0000
   1 -15   6      83     253                                                          48   -0.18    2.37  1.0000
  -1  15  -5    1932     550                                                        1881    0.68   -0.09  1.0000
  -1  15  -5    3077     519                                                        3013    0.68   -0.09  1.0000
   1 -15   5    2530     420                                                        2474    0.68    0.09  1.0000
   1 -15   5    2173     428                                                        2121    0.68    0.09  1.0000
  -1  15  -4     784     429                                                         698    1.92    3.56  1.0000
  -1  15  -4     910     348                                                         818    1.92    3.56  1.0000
   1 -15   4    1224     335                                                        1158    1.92   -3.56  1.0000
   1 -15   4     955     304                                                         896    1.92   -3.56  1.0000
  -1  15  -3    3334     524                                                        3405    0.37    0.56  1.0000
  -1  15  -3    5305     713                                                        5394    0.37    0.56  1.0000
   1 -15   3    3416     475                                                        3486    0.37   -0.56  1.0000
  -1  15  -2     475     364                                                         559   -8.61    0.55  1.0000
  -1  15  -2     363     289                                                         428   -8.61    0.55  1.0000
   1 -15   2     292     226                                                         345   -8.61   -0.55  1.0000
  -1  15  -1     655     310                                                         549    4.04    2.11  1.0000
  -1  15  -1    1737     440                                                        1570    4.04    2.11  1.0000
   1 -15   1    1031     254                                                         920    4.04   -2.11  1.0000
   1 -15   1     998     360                                                         889    4.04   -2.11  1.0000
  -1  15   0      14     187                                                        -424    4.10    0.41  1.0000
  -1  15   0      14     290                                                        -357    4.10    0.41  1.0000
   1 -15   0      14     173                                                         -62    4.10   -0.41  1.0000
   1 -15   0      14     224                                                        -171    4.10   -0.41  1.0000
  -1  15   1     701     278                                                         611   -4.14    2.35  1.0000
  -1  15   1     466     393                                                         390   -4.14    2.35  1.0000
   1 -15  -1    1537     366                                                        1383   -4.14   -2.35  1.0000
  -1  15   2     589     367                                                         674   -7.84   -0.40  1.0000
  -1  15   2     228     283                                                         262   -7.84   -0.40  1.0000
   1 -15  -2     347     311                                                         400   -7.84    0.40  1.0000
   1 -15  -2     300     263                                                         346   -7.84    0.40  1.0000
  -1  15   3    3823     523                                                        3887   -0.31    0.50  1.0000
  -1  15   3    3495     465                                                        3556   -0.31    0.50  1.0000
   1 -15  -3    3968     525                                                        4035   -0.31   -0.50  1.0000
   1 -15  -3    3626     529                                                        3690   -0.31   -0.50  1.0000
  -1  15   4     844     339                                                         806    1.78   -4.39  1.0000
  -1  15   4     623     288                                                         588    1.78   -4.39  1.0000
   1 -15  -4     663     303                                                         593    1.78    4.39  1.0000
   1 -15  -4    1591     346                                                        1491    1.78    4.39  1.0000
  -1  15   5    2046     520                                                        1988   -1.03    0.26  1.0000
  -1  15   5    1434     346                                                        1385   -1.03    0.26  1.0000
   1 -15  -5    1973     385                                                        1912   -1.03   -0.26  1.0000
   1 -15  -5    2429     446                                                        2361   -1.03   -0.26  1.0000
  -1  15   6     279     244                                                         207   -0.48    2.48  1.0000
  -1  15   6     466     330                                                         371   -0.48    2.48  1.0000
   1 -15  -6      38     284                                                          15   -0.48   -2.48  1.0000
   1 -15  -6       5     217                                                         -20   -0.48   -2.48  1.0000
  -1  15   7    1573     378                                                        1889    1.86    6.55  1.0000
  -1  15   7    1471     523                                                        1776    1.86    6.55  1.0000
   1 -15  -7    1380     391                                                        1708    1.86   -6.55  1.0000
   1 -15  -7    1950     458                                                        2340    1.86   -6.55  1.0000
  -1  15   8      72     293                                                        -196    2.53   -8.86  1.0000
   1 -15  -8     282     314                                                         231    2.53    8.86  1.0000
   1 -15  -8      72     217                                                        -144    2.53    8.86  1.0000
  -1  15   9      66     376                                                          89    1.46   -0.98  1.0000
   1 -15  -9       3     290                                                        -190    1.46    0.98  1.0000
   1 -15  -9     264     279                                                         317    1.46    0.98  1.0000
  -1  15  10     299     501                                                         386   -2.39   -1.11  1.0000
   1 -15 -10      96     346                                                         147   -2.39    1.11  1.0000
   1 -15 -10      72     274                                                         117   -2.39    1.11  1.0000
  -1  14 -11    2663     597                                                        2721   -1.59    0.32  1.0000
   1 -14  11    2514     538                                                        2587   -1.59   -0.32  1.0000
   1 -14  11    2106     461                                                        2173   -1.59   -0.32  1.0000
  -1  14 -10     601     431                                                         576    2.69   -0.07  1.0000
  -1  14 -10    1168     516                                                        1136    2.69   -0.07  1.0000
   1 -14  10     117     319                                                         103    2.69    0.07  1.0000
   1 -14  10     782     335                                                         754    2.69    0.07  1.0000
  -1  14  -9     584     404                                                         649    0.58   -1.48  1.0000
  -1  14  -9     860     498                                                         939    0.58   -1.48  1.0000
   1 -14   9    1144     382                                                        1238    0.58    1.48  1.0000
   1 -14   9     822     340                                                         902    0.58    1.48  1.0000
  -1  14  -8    1091     404                                                         913    2.35    3.48  1.0000
  -1  14  -8    1112     482                                                         933    2.35    3.48  1.0000
   1 -14   8     792     324                                                         669    2.35   -3.48  1.0000
   1 -14   8    1545     356                                                        1376    2.35   -3.48  1.0000
  -1  14  -7    1910     441                                                        1796    0.71    1.25  1.0000
  -1  14  -7    1103     472                                                        1017    0.71    1.25  1.0000
   1 -14   7     950     305                                                         871    0.71   -1.25  1.0000
   1 -14   7     846     343                                                         772    0.71   -1.25  1.0000
  -1  14  -6      92     377                                                         159   -2.67    1.91  1.0000
  -1  14  -6     176     291                                                         265   -2.67    1.91  1.0000
   1 -14   6      50     240                                                         101   -2.67   -1.91  1.0000
   1 -14   6     143     249                                                         224   -2.67   -1.91  1.0000
  -1  14  -5    1409     478                                                        1476    1.01   -0.26  1.0000
  -1  14  -5    1513     417                                                        1583    1.01   -0.26  1.0000
   1 -14   5    1428     356                                                        1492    1.01    0.26  1.0000
   1 -14   5    1998     384                                                        2073    1.01    0.26  1.0000
  -1  14  -4    6136     716                                                        6583   -2.39   -3.92  1.0000
  -1  14  -4    7151     839                                                        7634   -2.39   -3.92  1.0000
   1 -14   4    5098     606                                                        5439   -2.39    3.92  1.0000
   1 -14   4    5973     649                                                        6342   -2.39    3.92  1.0000
  -1  14  -3    4574     565                                                        4419   -2.38    3.39  1.0000
  -1  14  -3    5371     668                                                        5204   -2.38    3.39  1.0000
   1 -14   3    3967     487                                                        3874   -2.38   -3.39  1.0000
  -1  14  -2     591     292                                                         694   -5.68    0.60  1.0000
  -1  14  -2     872     396                                                        1002   -5.68    0.60  1.0000
   1 -14   2     182     197                                                         233   -5.68   -0.60  1.0000
  -1  14  -1    2781     527                                                        3105    5.33    2.61  1.0000
  -1  14  -1    2714     459                                                        3034    5.33    2.61  1.0000
   1 -14   1    2649     464                                                        2910    5.33   -2.61  1.0000
   1 -14   1    2172     366                                                        2407    5.33   -2.61  1.0000
  -1  14   0    4352     585                                                        4287    0.53    0.16  1.0000
  -1  14   0    4465     536                                                        4399    0.53    0.16  1.0000
   1 -14   0    4582     550                                                        4518    0.53   -0.16  1.0000
  -1  14   1    3209     506                                                        3482   -5.39    2.97  1.0000
  -1  14   1    2652     434                                                        2898   -5.39    2.97  1.0000
   1 -14  -1    2514     439                                                        2810   -5.39   -2.97  1.0000
   1 -14  -1    2044     428                                                        2309   -5.39   -2.97  1.0000
  -1  14   2     384     325                                                         452   -4.82   -0.55  1.0000
  -1  14   2     410     258                                                         480   -4.82   -0.55  1.0000
   1 -14  -2     698     279                                                         790   -4.82    0.55  1.0000
   1 -14  -2     410     273                                                         477   -4.82    0.55  1.0000
  -1  14   3    5075     552                                                        4946    2.14    3.43  1.0000
  -1  14   3    4367     498                                                        4246    2.14    3.43  1.0000
   1 -14  -3    4757     543                                                        4576    2.14   -3.43  1.0000
   1 -14  -3    4572     552                                                        4395    2.14   -3.43  1.0000
  -1  14   4    5454     585                                                        5796   -2.31    3.94  1.0000
  -1  14   4    5185     569                                                        5518   -2.31    3.94  1.0000
   1 -14  -4    5214     618                                                        5616   -2.31   -3.94  1.0000
   1 -14  -4    6177     671                                                        6615   -2.31   -3.94  1.0000
  -1  14   5    1065     304                                                        1116   -1.59    0.45  1.0000
  -1  14   5    2120     512                                                        2193   -1.59    0.45  1.0000
   1 -14  -5    1314     337                                                        1382   -1.59   -0.45  1.0000
   1 -14  -5     741     320                                                         792   -1.59   -0.45  1.0000
  -1  14   6      11     238                                                        -277   -3.17   -1.68  1.0000
  -1  14   6      11     189                                                        -298   -3.17   -1.68  1.0000
   1 -14  -6      18     192                                                          57   -3.17    1.68  1.0000
   1 -14  -6      11     262                                                         -78   -3.17    1.68  1.0000
  -1  14   7    1728     482                                                        1606   -0.68    1.53  1.0000
  -1  14   7    1037     301                                                         943   -0.68    1.53  1.0000
   1 -14  -7    1279     345                                                        1172   -0.68   -1.53  1.0000
   1 -14  -7    1159     358                                                        1057   -0.68   -1.53  1.0000
  -1  14   8    1268     457                                                        1118    2.29   -3.35  1.0000
   1 -14  -8    1134     336                                                         958    2.29    3.35  1.0000
   1 -14  -8    2059     417                                                        1821    2.29    3.35  1.0000
  -1  14   9    1744     609                                                        1858   -0.07   -1.91  1.0000
   1 -14  -9     920     372                                                         997   -0.07    1.91  1.0000
   1 -14  -9    1857     432                                                        1967   -0.07    1.91  1.0000
  -1  14  10       6     429                                                        -416    2.70    0.07  1.0000
   1 -14 -10     693     331                                                         667    2.70   -0.07  1.0000
   1 -14 -10     774     354                                                         746    2.70   -0.07  1.0000
  -1  14  11    1831     721                                                        1893    1.43    0.18  1.0000
   1 -14 -11    1521     454                                                        1566    1.43   -0.18  1.0000
   1 -14 -11    2440     510                                                        2498    1.43   -0.18  1.0000
   1 -13  12     246     329                                                         125   -4.82    1.51  1.0000
  -1  13 -11       3     400                                                        -204    0.90    1.82  1.0000
  -1  13 -11     515     410                                                         516    0.90    1.82  1.0000
   1 -13  11      12     295                                                          10    0.90   -1.82  1.0000
   1 -13  11     131     299                                                         133    0.90   -1.82  1.0000
  -1  13 -10     761     491                                                         868    1.24   -1.72  1.0000
  -1  13 -10     163     344                                                         215    1.24   -1.72  1.0000
   1 -13  10     499     327                                                         587    1.24    1.72  1.0000
   1 -13  10     468     318                                                         553    1.24    1.72  1.0000
  -1  13  -9     172     388                                                         130    0.79   -2.17  1.0000
  -1  13  -9       4     316                                                        -116    0.79   -2.17  1.0000
   1 -13   9      96     256                                                          64    0.79    2.17  1.0000
   1 -13   9     296     302                                                         239    0.79    2.17  1.0000
  -1  13  -8    1910     468                                                        1993   -0.24    4.26  1.0000
  -1  13  -8    2102     565                                                        2189   -0.24    4.26  1.0000
   1 -13   8    2995     469                                                        3022   -0.24   -4.26  1.0000
   1 -13   8    2270     462                                                        2291   -0.24   -4.26  1.0000
  -1  13  -7      21     251                                                         -26    1.71   -4.66  1.0000
  -1  13  -7       5     363                                                          37    1.71   -4.66  1.0000
   1 -13   7      21     191                                                        -205    1.71    4.66  1.0000
   1 -13   7      21     214                                                        -210    1.71    4.66  1.0000
  -1  13  -6      13     346                                                          24   -4.42   -0.37  1.0000
  -1  13  -6      17     254                                                        -113   -4.42   -0.37  1.0000
   1 -13   6     128     224                                                         188   -4.42    0.37  1.0000
   1 -13   6      17     199                                                         -78   -4.42    0.37  1.0000
  -1  13  -5     340     361                                                         261    1.43    5.07  1.0000
  -1  13  -5     897     337                                                         777    1.43    5.07  1.0000
   1 -13   5     670     271                                                         565    1.43   -5.07  1.0000
   1 -13   5     444     237                                                         356    1.43   -5.07  1.0000
  -1  13  -4    5899     705                                                        4992   -6.50   -9.18  1.0000
  -1  13  -4    7123     665                                                        6129   -6.50   -9.18  1.0000
   1 -13   4    7563     628                                                        6783   -6.50    9.18  1.0000
   1 -13   4    6067     582                                                        5362   -6.50    9.18  1.0000
  -1  13  -3     336     266                                                         337   -0.09   -0.12  1.0000
  -1  13  -3     261     306                                                         262   -0.09   -0.12  1.0000
  -1  13  -3       0     301                                                        -138   -0.09   -0.12  1.0000
   1 -13   3       0     154                                                        -128   -0.09    0.12  1.0000
   1 -13   3     266     207                                                         267   -0.09    0.12  1.0000
  -1  13  -2     133     295                                                          10   -5.51    9.21  1.0000
  -1  13  -2     367     258                                                         166   -5.51    9.21  1.0000
   1 -13   2     226     189                                                          69   -5.51   -9.21  1.0000
  -1  13  -1       6     284                                                         -13   -0.57   -2.67  1.0000
  -1  13  -1       6     199                                                         -38   -0.57   -2.67  1.0000
   1 -13   1     258     230                                                         242   -0.57    2.67  1.0000
  -1  13   0    6472     594                                                        6016   -3.16    0.17  1.0000
  -1  13   0    6376     448                                                        5924   -3.16    0.17  1.0000
  -1  13   0    5700     638                                                        5273   -3.16    0.17  1.0000
   1 -13   0    5161     574                                                        4752   -3.16   -0.17  1.0000
  -1  13   1     731     256                                                         678   -0.27   -2.09  1.0000
  -1  13   1     321     159                                                         285   -0.27   -2.09  1.0000
  -1  13   1     378     297                                                         340   -0.27   -2.09  1.0000
   1 -13  -1     420     258                                                         382   -0.27    2.09  1.0000
   1 -13  -1     563     249                                                         519   -0.27    2.09  1.0000
  -1  13   2      89     202                                                        -108   -5.21   -8.87  1.0000
  -1  13   2     812     305                                                         534   -5.21   -8.87  1.0000
   1 -13  -2      89     173                                                        -141   -5.21    8.87  1.0000
   1 -13  -2     143     213                                                          17   -5.21    8.87  1.0000
  -1  13   3     174     220                                                         162   -0.72    0.22  1.0000
  -1  13   3     161     275                                                         149   -0.72    0.22  1.0000
   1 -13  -3     134     230                                                         123   -0.72   -0.22  1.0000
   1 -13  -3     341     202                                                         323   -0.72   -0.22  1.0000
   1 -13  -3     157     194                                                         145   -0.72   -0.22  1.0000
  -1  13   4    6633     559                                                        5923   -6.40    9.51  1.0000
  -1  13   4    6001     359                                                        5322   -6.40    9.51  1.0000
  -1  13   4    6784     570                                                        6067   -6.40    9.51  1.0000
   1 -13  -4    5783     552                                                        4900   -6.40   -9.51  1.0000
   1 -13  -4    5580     562                                                        4712   -6.40   -9.51  1.0000
  -1  13   5     821     357                                                         716   -2.04    5.66  1.0000
  -1  13   5     454     245                                                         370   -2.04    5.66  1.0000
   1 -13  -5    1015     288                                                         899   -2.04   -5.66  1.0000
   1 -13  -5     912     285                                                         801   -2.04   -5.66  1.0000
  -1  13   6      16     265                                                          -5   -4.28    0.36  1.0000
  -1  13   6      16     210                                                        -173   -4.28    0.36  1.0000
   1 -13  -6     200     256                                                         272   -4.28   -0.36  1.0000
   1 -13  -6      42     203                                                          71   -4.28   -0.36  1.0000
  -1  13   7      22     230                                                          -9   -1.94   -4.66  1.0000
  -1  13   7     192     306                                                         328   -1.94   -4.66  1.0000
   1 -13  -7      22     209                                                        -200   -1.94    4.66  1.0000
   1 -13  -7      22     169                                                        -264   -1.94    4.66  1.0000
  -1  13   8    2180     561                                                        2204   -0.15   -3.95  1.0000
   1 -13  -8    2284     422                                                        2374   -0.15    3.95  1.0000
   1 -13  -8    2247     439                                                        2336   -0.15    3.95  1.0000
  -1  13   9     504     404                                                         438   -0.23   -2.71  1.0000
   1 -13  -9     114     268                                                          83   -0.23    2.71  1.0000
   1 -13  -9     463     280                                                         402   -0.23    2.71  1.0000
  -1  13  10      82     443                                                         119    1.23    1.71  1.0000
   1 -13 -10       4     224                                                         -60    1.23   -1.71  1.0000
   1 -13 -10     305     322                                                         374    1.23   -1.71  1.0000
  -1  13  11     191     520                                                         197   -1.01    1.79  1.0000
   1 -13 -11       4     248                                                         -48   -1.01   -1.79  1.0000
   1 -13 -11       4     298                                                        -265   -1.01   -1.79  1.0000
  -1  12 -12       1     383                                                        -588   -0.85   -0.27  1.0000
  -1  12 -12     413     402                                                         446   -0.85   -0.27  1.0000
   1 -12  12     498     361                                                         532   -0.85    0.27  1.0000
   1 -12  12     146     311                                                         164   -0.85    0.27  1.0000
  -1  12 -11     200     415                                                         137    0.88    2.73  1.0000
  -1  12 -11      61     322                                                          28    0.88    2.73  1.0000
   1 -12  11     208     303                                                         146    0.88   -2.73  1.0000
   1 -12  11     392     303                                                         306    0.88   -2.73  1.0000
  -1  12 -10      31     333                                                        -279    2.28   -5.66  1.0000
  -1  12 -10     141     313                                                         153    2.28   -5.66  1.0000
   1 -12  10      60     246                                                          60    2.28    5.66  1.0000
   1 -12  10      29     257                                                          12    2.28    5.66  1.0000
  -1  12  -9     396     397                                                         415   -1.65   -2.09  1.0000
  -1  12  -9     671     356                                                         697   -1.65   -2.09  1.0000
   1 -12   9     368     290                                                         388   -1.65    2.09  1.0000
   1 -12   9      29     254                                                          30   -1.65    2.09  1.0000
  -1  12  -8    1430     491                                                        1566   -2.12    3.45  1.0000
  -1  12  -8    1988     462                                                        2150   -2.12    3.45  1.0000
   1 -12   8    1708     424                                                        1899   -2.12   -3.45  1.0000
   1 -12   8    1628     373                                                        1814   -2.12   -3.45  1.0000
  -1  12  -7     190     284                                                         239   -0.10   -1.95  1.0000
  -1  12  -7     592     401                                                         676   -0.10   -1.95  1.0000
   1 -12   7     124     242                                                         161   -0.10    1.95  1.0000
   1 -12   7     377     253                                                         439   -0.10    1.95  1.0000
  -1  12  -6     872     391                                                         852    1.69   -0.39  1.0000
  -1  12  -6    1295     373                                                        1271    1.69   -0.39  1.0000
   1 -12   6    1009     290                                                         988    1.69    0.39  1.0000
   1 -12   6     887     284                                                         867    1.69    0.39  1.0000
  -1  12  -5      27     246                                                          28    1.56   -0.44  1.0000
  -1  12  -5       2     311                                                         -63    1.56   -0.44  1.0000
   1 -12   5       2     179                                                        -224    1.56    0.44  1.0000
   1 -12   5      59     214                                                          65    1.56    0.44  1.0000
  -1  12  -4    1832     397                                                        2075   -3.05    0.17  1.0000
  -1  12  -4    1940     457                                                        2189   -3.05    0.17  1.0000
  -1  12  -4    1219     324                                                        1418   -3.05    0.17  1.0000
   1 -12   4    1190     310                                                        1391   -3.05   -0.17  1.0000
   1 -12   4    1916     346                                                        2169   -3.05   -0.17  1.0000
  -1  12  -3    1259     413                                                        1550    1.46   -5.39  1.0000
  -1  12  -3     337     264                                                         489    1.46   -5.39  1.0000
  -1  12  -3     386     331                                                         549    1.46   -5.39  1.0000
   1 -12   3     879     265                                                        1111    1.46    5.39  1.0000
   1 -12   3     688     248                                                         893    1.46    5.39  1.0000
  -1  12  -2       7     194                                                        -184   -0.41    2.94  1.0000
  -1  12  -2       7     256                                                         -76   -0.41    2.94  1.0000
  -1  12  -1     873     281                                                         899  -11.30   -7.37  1.0000
  -1  12  -1    1056     348                                                        1101  -11.30   -7.37  1.0000
   1 -12   1    1068     298                                                        1137  -11.30    7.37  1.0000
  -1  12   0    5953     563                                                        6765   -5.55   -0.01  1.0000
  -1  12   0    5968     677                                                        6781   -5.55   -0.01  1.0000
  -1  12   0    5700     485                                                        6495   -5.55   -0.01  1.0000
   1 -12   0    6410     649                                                        7251   -5.55    0.01  1.0000
  -1  12   1    1083     346                                                        1103   10.60   -6.30  1.0000
  -1  12   1    1262     231                                                        1295   10.60   -6.30  1.0000
  -1  12   1     944     271                                                         954   10.60   -6.30  1.0000
   1 -12  -1    1445     305                                                        1464   10.60    6.30  1.0000
   1 -12  -1    1056     271                                                        1052   10.60    6.30  1.0000
  -1  12   2      37     245                                                          32   -0.45   -2.25  1.0000
  -1  12   2     357     219                                                         352   -0.45   -2.25  1.0000
   1 -12  -2       4     181                                                        -142   -0.45    2.25  1.0000
   1 -12  -2       4     154                                                        -182   -0.45    2.25  1.0000
   1 -12  -2       4     164                                                         -69   -0.45    2.25  1.0000
  -1  12   3     746     269                                                         922   -1.51   -4.68  1.0000
  -1  12   3     592     293                                                         748   -1.51   -4.68  1.0000
   1 -12  -3     727     240                                                         911   -1.51    4.68  1.0000
   1 -12  -3     864     269                                                        1064   -1.51    4.68  1.0000
   1 -12  -3    1255     309                                                        1496   -1.51    4.68  1.0000
  -1  12   4    1523     339                                                        1763   -3.23    0.51  1.0000
  -1  12   4    1481     313                                                        1718   -3.23    0.51  1.0000
  -1  12   4    1531     194                                                        1772   -3.23    0.51  1.0000
   1 -12  -4    1594     352                                                        1843   -3.23   -0.51  1.0000
   1 -12  -4    1516     333                                                        1759   -3.23   -0.51  1.0000
   1 -12  -4    1618     277                                                        1868   -3.23   -0.51  1.0000
  -1  12   5       3      64                                                          -9   -1.91   -0.54  1.0000
  -1  12   5       3     207                                                         -15   -1.91   -0.54  1.0000
  -1  12   5     261     262                                                         284   -1.91   -0.54  1.0000
   1 -12  -5       3     167                                                         -78   -1.91    0.54  1.0000
   1 -12  -5     238     234                                                         250   -1.91    0.54  1.0000
  -1  12   6    1668     308                                                        1636    2.42    0.51  1.0000
  -1  12   6    1088     402                                                        1061    2.42    0.51  1.0000
   1 -12  -6    1585     329                                                        1553    2.42   -0.51  1.0000
   1 -12  -6    1219     317                                                        1191    2.42   -0.51  1.0000
  -1  12   7     593     261                                                         692   -0.40   -2.70  1.0000
  -1  12   7     182     294                                                         237   -0.40   -2.70  1.0000
   1 -12  -7     629     276                                                         742   -0.40    2.70  1.0000
   1 -12  -7     398     285                                                         489   -0.40    2.70  1.0000
  -1  12   8    1887     540                                                        2100   -2.20   -3.92  1.0000
   1 -12  -8    1085     330                                                        1207   -2.20    3.92  1.0000
   1 -12  -8    1484     385                                                        1629   -2.20    3.92  1.0000
  -1  12   9     789     459                                                         828    1.92   -2.43  1.0000
   1 -12  -9     624     293                                                         655    1.92    2.43  1.0000
   1 -12  -9     658     302                                                         690    1.92    2.43  1.0000
  -1  12  10      31     417                                                         -29    1.88    5.75  1.0000
   1 -12 -10      29     240                                                           1    1.88   -5.75  1.0000
   1 -12 -10     144     314                                                         148    1.88   -5.75  1.0000
  -1  12  11     907     590                                                         779   -0.43    3.16  1.0000
   1 -12 -11    1114     427                                                         958   -0.43   -3.16  1.0000
   1 -12 -11     526     298                                                         420   -0.43   -3.16  1.0000
  -1  12  12       1     532                                                        -779   -0.70    0.80  1.0000
   1 -12 -12     739     417                                                         778   -0.70   -0.80  1.0000
   1 -12 -12     490     322                                                         522   -0.70   -0.80  1.0000
  -1  11 -13       5     408                                                        -363   -1.96    1.43  1.0000
  -1  11 -13       5     296                                                        -106   -1.96    1.43  1.0000
   1 -11  13       5     277                                                        -271   -1.96   -1.43  1.0000
   1 -11  13     175     311                                                         194   -1.96   -1.43  1.0000
  -1  11 -12    3050     679                                                        3111   -0.64    3.67  1.0000
  -1  11 -12    4271     639                                                        4345   -0.64    3.67  1.0000
   1 -11  12    3297     601                                                        3285   -0.64   -3.67  1.0000
   1 -11  12    3781     573                                                        3769   -0.64   -3.67  1.0000
  -1  11 -11     217     304                                                         294    3.76   -0.17  1.0000
  -1  11 -11     593     439                                                         720    3.76   -0.17  1.0000
   1 -11  11     374     305                                                         477    3.76    0.17  1.0000
   1 -11  11      12     233                                                        -148    3.76    0.17  1.0000
  -1  11 -10     558     425                                                         648    3.34   -0.64  1.0000
  -1  11 -10     678     349                                                         777    3.34   -0.64  1.0000
   1 -11  10     403     289                                                         478    3.34    0.64  1.0000
   1 -11  10    1061     325                                                        1186    3.34    0.64  1.0000
  -1  11  -9     223     274                                                         229    0.74    1.55  1.0000
  -1  11  -9       2     338                                                        -146    0.74    1.55  1.0000
   1 -11   9     333     249                                                         343    0.74   -1.55  1.0000
   1 -11   9     100     246                                                         104    0.74   -1.55  1.0000
  -1  11  -8   11332    1055                                                       11950    3.01    0.98  1.0000
  -1  11  -8   13014     962                                                       13676    3.01    0.98  1.0000
   1 -11   8   10002     888                                                       10559    3.01   -0.98  1.0000
   1 -11   8   11316     854                                                       11908    3.01   -0.98  1.0000
  -1  11  -7     492     292                                                         653   -4.74   -0.91  1.0000
  -1  11  -7     483     332                                                         643   -4.74   -0.91  1.0000
   1 -11   7     754     288                                                         952   -4.74    0.91  1.0000
   1 -11   7     259     248                                                         376   -4.74    0.91  1.0000
  -1  11  -6    4168     628                                                        4739    4.03   -3.54  1.0000
  -1  11  -6    3585     548                                                        4115    4.03   -3.54  1.0000
   1 -11   6    3789     531                                                        4336    4.03    3.54  1.0000
   1 -11   6    3474     472                                                        3998    4.03    3.54  1.0000
  -1  11  -5      17     277                                                        -236    3.98    1.93  1.0000
  -1  11  -5     649     258                                                         468    3.98    1.93  1.0000
   1 -11   5      17     165                                                        -163    3.98   -1.93  1.0000
   1 -11   5      17     170                                                        -131    3.98   -1.93  1.0000
  -1  11  -4   18027    1450                                                       18202    0.00    4.82  1.0000
  -1  11  -4   24526    1496                                                       24733    0.00    4.82  1.0000
  -1  11  -4   23127    1314                                                       23328    0.00    4.82  1.0000
   1 -11   4   22196    1278                                                       22226    0.00   -4.82  1.0000
   1 -11   4   24623    1254                                                       24656    0.00   -4.82  1.0000
  -1  11  -3     804     342                                                         989    4.60   -2.01  1.0000
  -1  11  -3     314     284                                                         429    4.60   -2.01  1.0000
  -1  11  -3     214     245                                                         308    4.60   -2.01  1.0000
   1 -11   3     578     244                                                         739    4.60    2.01  1.0000
   1 -11   3     652     249                                                         823    4.60    2.01  1.0000
  -1  11  -2     306     281                                                         243   -2.02   -0.99  1.0000
  -1  11  -2     412     213                                                         339   -2.02   -0.99  1.0000
   1 -11   2       4     156                                                         -56   -2.02    0.99  1.0000
  -1  11  -1     324     292                                                         748  -13.25   -9.42  1.0000
  -1  11  -1     204     233                                                         522  -13.25   -9.42  1.0000
   1 -11   1     296     230                                                         704  -13.25    9.42  1.0000
  -1  11   0   33702    1781                                                       33789    0.29   -0.60  1.0000
  -1  11   0   33324    1958                                                       33410    0.29   -0.60  1.0000
  -1  11   0   32018    1763                                                       32102    0.29   -0.60  1.0000
   1 -11   0   33554    1776                                                       33666    0.29    0.60  1.0000
  -1  11   1     399     278                                                         824   12.92   -8.41  1.0000
  -1  11   1     155     167                                                         379   12.92   -8.41  1.0000
  -1  11   1     173     220                                                         419   12.92   -8.41  1.0000
   1 -11  -1     189     222                                                         447   12.92    8.41  1.0000
   1 -11  -1     441     244                                                         886   12.92    8.41  1.0000
   1 -11  -1     215     216                                                         500   12.92    8.41  1.0000
  -1  11   2      74     147                                                          47   -1.94    1.61  1.0000
  -1  11   2      61     180                                                          37   -1.94    1.61  1.0000
  -1  11   2     743     237                                                         658   -1.94    1.61  1.0000
   1 -11  -2       5     189                                                         -85   -1.94   -1.61  1.0000
   1 -11  -2       5     140                                                        -163   -1.94   -1.61  1.0000
   1 -11  -2     154     179                                                         113   -1.94   -1.61  1.0000
  -1  11   3    1025     285                                                        1218   -3.99   -1.21  1.0000
  -1  11   3     955     263                                                        1141   -3.99   -1.21  1.0000
   1 -11  -3     494     206                                                         626   -3.99    1.21  1.0000
   1 -11  -3     484     236                                                         614   -3.99    1.21  1.0000
   1 -11  -3     627     234                                                         776   -3.99    1.21  1.0000
  -1  11   4   23298    1337                                                       23351    0.11   -3.88  1.0000
  -1  11   4   26133    1211                                                       26190    0.11   -3.88  1.0000
  -1  11   4   22677    1412                                                       22729    0.11   -3.88  1.0000
   1 -11  -4   22941    1368                                                       23129    0.11    3.88  1.0000
   1 -11  -4   22399    1359                                                       22585    0.11    3.88  1.0000
   1 -11  -4   25422    1420                                                       25621    0.11    3.88  1.0000
  -1  11   5      15     171                                                        -166   -3.92    1.63  1.0000
  -1  11   5     278     255                                                         169   -3.92    1.63  1.0000
  -1  11   5     261      71                                                         156   -3.92    1.63  1.0000
   1 -11  -5      43     174                                                           8   -3.92   -1.63  1.0000
   1 -11  -5     602     231                                                         438   -3.92   -1.63  1.0000
   1 -11  -5     157     124                                                          79   -3.92   -1.63  1.0000
  -1  11   6    3257     440                                                        3761    3.93    3.54  1.0000
  -1  11   6    3607     641                                                        4136    3.93    3.54  1.0000
   1 -11  -6    3476     306                                                        3994    3.93   -3.54  1.0000
   1 -11  -6    3856     498                                                        4401    3.93   -3.54  1.0000
   1 -11  -6    3610     482                                                        4137    3.93   -3.54  1.0000
   1 -11  -6    3909     327                                                        4457    3.93   -3.54  1.0000
  -1  11   7     431     314                                                         580    3.95   -1.57  1.0000
   1 -11  -7     448     248                                                         600    3.95    1.57  1.0000
   1 -11  -7     349     258                                                         484    3.95    1.57  1.0000
  -1  11   8   10784    1163                                                       11391    3.16   -1.41  1.0000
   1 -11  -8   10876     871                                                       11524    3.16    1.41  1.0000
   1 -11  -8   12302     913                                                       12991    3.16    1.41  1.0000
  -1  11   9      15     342                                                          16   -0.55    1.50  1.0000
   1 -11  -9      96     286                                                         101   -0.55   -1.50  1.0000
   1 -11  -9     208     217                                                         217   -0.55   -1.50  1.0000
  -1  11  10     797     508                                                         900    3.12    0.67  1.0000
   1 -11 -10     550     327                                                         636    3.12   -0.67  1.0000
   1 -11 -10     282     267                                                         343    3.12   -0.67  1.0000
  -1  11  11      18     516                                                          39   -2.86    0.44  1.0000
   1 -11 -11     227     325                                                         296   -2.86   -0.44  1.0000
   1 -11 -11     189     289                                                         253   -2.86   -0.44  1.0000
  -1  11  12    5266     994                                                        5251   -0.54   -2.96  1.0000
   1 -11 -12    4203     634                                                        4258   -0.54    2.96  1.0000
   1 -11 -12    3130     551                                                        3176   -0.54    2.96  1.0000
  -1  11  13       5     281                                                        -103    2.09    1.35  1.0000
  -1  11  13       5     587                                                        -988    2.09    1.35  1.0000
   1 -11 -13     118     283                                                         135    2.09   -1.35  1.0000
   1 -11 -13       5     309                                                        -741    2.09   -1.35  1.0000
  -1  10 -13      19     326                                                          31    0.10    1.49  1.0000
  -1  10 -13       2     426                                                         -17    0.10    1.49  1.0000
   1 -10  13     363     333                                                         414    0.10   -1.49  1.0000
   1 -10  13     130     312                                                         161    0.10   -1.49  1.0000
  -1  10 -12      95     300                                                          57    2.17    1.19  1.0000
  -1  10 -12       5     358                                                        -133    2.17    1.19  1.0000
   1 -10  12     660     316                                                         561    2.17   -1.19  1.0000
   1 -10  12     568     344                                                         477    2.17   -1.19  1.0000
  -1  10 -11    2369     494                                                        2491    5.42   -2.27  1.0000
  -1  10 -11    1994     369                                                        2104    5.42   -2.27  1.0000
  -1  10 -11    2101     540                                                        2214    5.42   -2.27  1.0000
   1 -10  11    1988     436                                                        2157    5.42    2.27  1.0000
   1 -10  11    1806     461                                                        1966    5.42    2.27  1.0000
  -1  10 -10     753     421                                                         901   -3.64    1.57  1.0000
  -1  10 -10     536     330                                                         660   -3.64    1.57  1.0000
   1 -10  10     608     332                                                         740   -3.64   -1.57  1.0000
   1 -10  10    1359     348                                                        1557   -3.64   -1.57  1.0000
  -1  10  -9     547     379                                                         525    5.35    4.36  1.0000
  -1  10  -9     604     303                                                         583    5.35    4.36  1.0000
   1 -10   9     232     246                                                         225    5.35   -4.36  1.0000
   1 -10   9     596     264                                                         611    5.35   -4.36  1.0000
  -1  10  -8    4564     562                                                        4592   -0.77    4.91  1.0000
  -1  10  -8    4272     633                                                        4298   -0.77    4.91  1.0000
   1 -10   8    3301     507                                                        3386   -0.77   -4.91  1.0000
   1 -10   8    4211     497                                                        4310   -0.77   -4.91  1.0000
  -1  10  -7   20299    1288                                                       21126    0.97    3.30  1.0000
  -1  10  -7   18756    1424                                                       19551    0.97    3.30  1.0000
   1 -10   7   21251    1216                                                       22074    0.97   -3.30  1.0000
   1 -10   7   17943    1249                                                       18699    0.97   -3.30  1.0000
  -1  10  -6      69     253                                                        -132    5.00   -7.55  1.0000
  -1  10  -6      50     251                                                         236    5.00   -7.55  1.0000
   1 -10   6      69     173                                                          -4    5.00    7.55  1.0000
   1 -10   6      69     170                                                         -14    5.00    7.55  1.0000
  -1  10  -5    7971     644                                                        8170    1.62    3.61  1.0000
  -1  10  -5    6510     746                                                        6689    1.62    3.61  1.0000
   1 -10   5    6596     586                                                        6801    1.62   -3.61  1.0000
   1 -10   5    6858     551                                                        7067    1.62   -3.61  1.0000
  -1  10  -4    5119     631                                                        5471   -3.60    7.37  1.0000
  -1  10  -4    4883     539                                                        5225   -3.60    7.37  1.0000
  -1  10  -4    4169     441                                                        4482   -3.60    7.37  1.0000
   1 -10   4    5112     457                                                        5586   -3.60   -7.37  1.0000
   1 -10   4    4801     537                                                        5259   -3.60   -7.37  1.0000
  -1  10  -3    6878     743                                                        7256    6.53   -1.82  1.0000
  -1  10  -3    9983     709                                                       10444    6.53   -1.82  1.0000
  -1  10  -3   10207     807                                                       10674    6.53   -1.82  1.0000
   1 -10   3   10364     653                                                       10914    6.53    1.82  1.0000
  -1  10  -2     302     286                                                         549   -1.95    6.57  1.0000
  -1  10  -2     972     297                                                        1389   -1.95    6.57  1.0000
   1 -10   2     896     257                                                        1297   -1.95   -6.57  1.0000
  -1  10  -1   18377    1241                                                       20089   -8.43   -0.62  1.0000
  -1  10  -1   16337    1096                                                       17952   -8.43   -0.62  1.0000
   1 -10   1   17311    1103                                                       18920   -8.43    0.62  1.0000
  -1  10   0   21595    1029                                                       17723   15.04    0.62  1.0000
  -1  10   0   21287     991                                                       17444   15.04    0.62  1.0000
  -1  10   0   21990    1139                                                       18081   15.04    0.62  1.0000
   1 -10   0   20680    1125                                                       16908   15.04   -0.62  1.0000
   1 -10   0   22006    1038                                                       18109   15.04   -0.62  1.0000
   1 -10   0   20218    1032                                                       16490   15.04   -0.62  1.0000
  -1  10   1   17044    1060                                                       18611    7.67    0.28  1.0000
  -1  10   1   16198    1141                                                       17726    7.67    0.28  1.0000
  -1  10   1   15717    1049                                                       17222    7.67    0.28  1.0000
   1 -10  -1   18101    1082                                                       19757    7.67   -0.28  1.0000
   1 -10  -1   16307    1052                                                       17880    7.67   -0.28  1.0000
   1 -10  -1   16921    1149                                                       18523    7.67   -0.28  1.0000
  -1  10   2    1064     270                                                        1489   -1.06   -6.47  1.0000
  -1  10   2     898     233                                                        1291   -1.06   -6.47  1.0000
  -1  10   2    1047     286                                                        1468   -1.06   -6.47  1.0000
   1 -10  -2     990     272                                                        1401   -1.06    6.47  1.0000
   1 -10  -2     977     253                                                        1385   -1.06    6.47  1.0000
   1 -10  -2     784     258                                                        1153   -1.06    6.47  1.0000
  -1  10   3    9784     724                                                       10224   -4.68   -0.83  1.0000
  -1  10   3   10545     698                                                       11002   -4.68   -0.83  1.0000
   1 -10  -3   10244     727                                                       10642   -4.68    0.83  1.0000
   1 -10  -3    9528     707                                                        9912   -4.68    0.83  1.0000
   1 -10  -3   10970     727                                                       11383   -4.68    0.83  1.0000
  -1  10   4    4190     458                                                        4563   -3.19   -6.72  1.0000
  -1  10   4    4447     453                                                        4832   -3.19   -6.72  1.0000
  -1  10   4    4812     317                                                        5214   -3.19   -6.72  1.0000
   1 -10  -4    4641     495                                                        4929   -3.19    6.72  1.0000
   1 -10  -4    5051     427                                                        5353   -3.19    6.72  1.0000
   1 -10  -4    4831     514                                                        5125   -3.19    6.72  1.0000
  -1  10   5    6663     535                                                        6850   -1.83    3.64  1.0000
  -1  10   5    6396     749                                                        6579   -1.83    3.64  1.0000
  -1  10   5    7013     385                                                        7205   -1.83    3.64  1.0000
   1 -10  -5    7779     506                                                        7954   -1.83   -3.64  1.0000
   1 -10  -5    6744     587                                                        6906   -1.83   -3.64  1.0000
   1 -10  -5    6895     639                                                        7059   -1.83   -3.64  1.0000
  -1  10   6      63     222                                                        -140    5.06    7.04  1.0000
  -1  10   6      63     169                                                        -157    5.06    7.04  1.0000
   1 -10  -6      19     209                                                         152    5.06   -7.04  1.0000
   1 -10  -6      63     137                                                        -175    5.06   -7.04  1.0000
   1 -10  -6      63      84                                                          -2    5.06   -7.04  1.0000
   1 -10  -6      63      83                                                        -128    5.06   -7.04  1.0000
  -1  10   7   19627    1675                                                       20407   -1.64    2.59  1.0000
   1 -10  -7   20612    1280                                                       21420   -1.64   -2.59  1.0000
   1 -10  -7   21051    1098                                                       21868   -1.64   -2.59  1.0000
   1 -10  -7   20561    1290                                                       21368   -1.64   -2.59  1.0000
  -1  10   8    4323     704                                                        4428   -0.80   -5.14  1.0000
   1 -10  -8    4539     520                                                        4568   -0.80    5.14  1.0000
   1 -10  -8    3357     479                                                        3379   -0.80    5.14  1.0000
  -1  10   9    1144     479                                                        1182   -5.90    4.59  1.0000
   1 -10  -9     946     295                                                         930   -5.90   -4.59  1.0000
   1 -10  -9     547     299                                                         523   -5.90   -4.59  1.0000
  -1  10  10     587     493                                                         699   -3.26   -1.32  1.0000
   1 -10 -10     965     333                                                        1109   -3.26    1.32  1.0000
   1 -10 -10     789     337                                                         919   -3.26    1.32  1.0000
  -1  10  11    2150     654                                                        2323   -4.81   -1.68  1.0000
   1 -10 -11    1679     410                                                        1783   -4.81    1.68  1.0000
  -1  10  12       5     281                                                         -38    2.15   -0.95  1.0000
  -1  10  12     126     602                                                          85    2.15   -0.95  1.0000
   1 -10 -12     537     320                                                         443    2.15    0.95  1.0000
  -1  10  13       2     674                                                         -61   -0.22    1.61  1.0000
  -1  10  13     131     317                                                         164   -0.22    1.61  1.0000
   1 -10 -13     332     306                                                         383   -0.22   -1.61  1.0000
  -1   9 -14       2     289                                                        -348   -1.54    0.43  1.0000
  -1   9 -14       2     429                                                        -248   -1.54    0.43  1.0000
   1  -9  14       2     295                                                        -127   -1.54   -0.43  1.0000
   1  -9  14       2     235                                                        -605   -1.54   -0.43  1.0000
  -1   9 -13      98     286                                                          85    0.77    0.41  1.0000
  -1   9 -13     196     393                                                         177    0.77    0.41  1.0000
   1  -9  13       1     242                                                        -509    0.77   -0.41  1.0000
   1  -9  13       1     226                                                        -690    0.77   -0.41  1.0000
  -1   9 -12     336     316                                                         460    3.37   -0.74  1.0000
  -1   9 -12     330     391                                                         453    3.37   -0.74  1.0000
   1  -9  12      10     281                                                         -23    3.37    0.74  1.0000
   1  -9  12      10     260                                                         -45    3.37    0.74  1.0000
  -1   9 -11     338     236                                                         400   -1.44   -1.49  1.0000
  -1   9 -11     417     304                                                         486   -1.44   -1.49  1.0000
   1  -9  11     386     302                                                         454   -1.44    1.49  1.0000
   1  -9  11       4     246                                                         -81   -1.44    1.49  1.0000
  -1   9 -10      20     257                                                         -92    4.44    2.09  1.0000
  -1   9 -10      20     209                                                        -175    4.44    2.09  1.0000
  -1   9 -10     243     357                                                         280    4.44    2.09  1.0000
   1  -9  10      20     220                                                        -140    4.44   -2.09  1.0000
   1  -9  10      20     230                                                         -27    4.44   -2.09  1.0000
   1  -9  10      20     190                                                        -121    4.44   -2.09  1.0000
  -1   9  -9     316     252                                                         262   -0.18    3.45  1.0000
  -1   9  -9     309     337                                                         256   -0.18    3.45  1.0000
   1  -9   9     271     238                                                         215   -0.18   -3.45  1.0000
   1  -9   9     199     216                                                         151   -0.18   -3.45  1.0000
   1  -9   9     156     238                                                         113   -0.18   -3.45  1.0000
  -1   9  -8      51     243                                                         170   -3.81   -5.49  1.0000
  -1   9  -8       2     246                                                          41   -3.81   -5.49  1.0000
   1  -9   8       7     199                                                          12   -3.81    5.49  1.0000
   1  -9   8     187     234                                                         391   -3.81    5.49  1.0000
   1  -9   8      78     202                                                         223   -3.81    5.49  1.0000
  -1   9  -7    5172     625                                                        4926   -0.07    2.33  1.0000
  -1   9  -7    4536     526                                                        4306   -0.07    2.33  1.0000
   1  -9   7    4471     521                                                        4250   -0.07   -2.33  1.0000
   1  -9   7    4466     471                                                        4245   -0.07   -2.33  1.0000
  -1   9  -6     100     208                                                          30   13.31   -2.79  1.0000
  -1   9  -6     156     179                                                          -4   13.31   -2.79  1.0000
  -1   9  -6     124     263                                                         178   13.31   -2.79  1.0000
   1  -9   6     126     186                                                         180   13.31    2.79  1.0000
   1  -9   6     115     173                                                          11   13.31    2.79  1.0000
  -1   9  -5     950     336                                                         995    0.44   -0.72  1.0000
  -1   9  -5     931     269                                                         975    0.44   -0.72  1.0000
  -1   9  -5     778     285                                                         818    0.44   -0.72  1.0000
   1  -9   5    1261     254                                                        1313    0.44    0.72  1.0000
   1  -9   5     905     251                                                         949    0.44    0.72  1.0000
  -1   9  -4     256     242                                                         148    1.54    5.50  1.0000
  -1   9  -4     133     201                                                          56    1.54    5.50  1.0000
  -1   9  -4      39     180                                                           2    1.54    5.50  1.0000
  -1   9  -4      45     112                                                           4    1.54    5.50  1.0000
   1  -9   4      28     150                                                         -11    1.54   -5.50  1.0000
   1  -9   4     100     141                                                          28    1.54   -5.50  1.0000
  -1   9  -3     431     249                                                         392    7.33   -1.75  1.0000
  -1   9  -3     718     280                                                         682    7.33   -1.75  1.0000
  -1   9  -3     433     175                                                         394    7.33   -1.75  1.0000
  -1   9  -3     561     224                                                         524    7.33   -1.75  1.0000
  -1   9  -3     833     274                                                         798    7.33   -1.75  1.0000
   1  -9   3    1017     224                                                         974    7.33    1.75  1.0000
  -1   9  -2    1081     295                                                        1190    6.74   -2.07  1.0000
  -1   9  -2    2184     335                                                        2354    6.74   -2.07  1.0000
  -1   9  -2    2016     358                                                        2178    6.74   -2.07  1.0000
  -1   9  -2    1701     261                                                        1847    6.74   -2.07  1.0000
   1  -9   2    1963     291                                                        2123    6.74    2.07  1.0000
  -1   9  -1    5798     469                                                        5737  -10.68   -7.41  1.0000
  -1   9  -1    5325     424                                                        5261  -10.68   -7.41  1.0000
  -1   9  -1    5916     586                                                        5856  -10.68   -7.41  1.0000
  -1   9  -1    5266     554                                                        5201  -10.68   -7.41  1.0000
   1  -9   1    5098     479                                                        5058  -10.68    7.41  1.0000
   1  -9   1    5974     542                                                        5943  -10.68    7.41  1.0000
  -1   9   0     836     265                                                        1360    8.64    0.67  1.0000
  -1   9   0     653     288                                                        1123    8.64    0.67  1.0000
  -1   9   0     985     243                                                        1548    8.64    0.67  1.0000
  -1   9   0     865     197                                                        1396    8.64    0.67  1.0000
   1  -9   0     584     229                                                        1029    8.64   -0.67  1.0000
   1  -9   0    1170     275                                                        1775    8.64   -0.67  1.0000
   1  -9   0    1125     288                                                        1719    8.64   -0.67  1.0000
   1  -9   0     768     245                                                        1269    8.64   -0.67  1.0000
  -1   9   1    5996     501                                                        5964   12.09   -8.25  1.0000
  -1   9   1    5108     424                                                        5065   12.09   -8.25  1.0000
  -1   9   1    4735     449                                                        4686   12.09   -8.25  1.0000
  -1   9   1    5897     452                                                        5864   12.09   -8.25  1.0000
   1  -9  -1    5497     481                                                        5429   12.09    8.25  1.0000
   1  -9  -1    4962     461                                                        4888   12.09    8.25  1.0000
   1  -9  -1    5911     486                                                        5847   12.09    8.25  1.0000
   1  -9  -1    5022     466                                                        4949   12.09    8.25  1.0000
  -1   9   2    1755     291                                                        1895    6.60    1.95  1.0000
  -1   9   2    2223     316                                                        2385    6.60    1.95  1.0000
  -1   9   2    2395     314                                                        2564    6.60    1.95  1.0000
   1  -9  -2    1938     289                                                        2086    6.60   -1.95  1.0000
   1  -9  -2    1938     300                                                        2086    6.60   -1.95  1.0000
   1  -9  -2    1817     283                                                        1959    6.60   -1.95  1.0000
   1  -9  -2    2013     316                                                        2165    6.60   -1.95  1.0000
  -1   9   3     429     206                                                         394   -6.20   -1.61  1.0000
  -1   9   3     689     198                                                         653   -6.20   -1.61  1.0000
  -1   9   3     848     212                                                         812   -6.20   -1.61  1.0000
   1  -9  -3    1076     199                                                        1050   -6.20    1.61  1.0000
   1  -9  -3     935     232                                                         908   -6.20    1.61  1.0000
   1  -9  -3     737     187                                                         709   -6.20    1.61  1.0000
   1  -9  -3     766     201                                                         738   -6.20    1.61  1.0000
  -1   9   4     332     156                                                         196    1.67   -4.78  1.0000
  -1   9   4     311     168                                                         180    1.67   -4.78  1.0000
  -1   9   4     101      80                                                          33    1.67   -4.78  1.0000
   1  -9  -4     102     141                                                          38    1.67    4.78  1.0000
   1  -9  -4      76     125                                                          22    1.67    4.78  1.0000
   1  -9  -4     163     181                                                          80    1.67    4.78  1.0000
   1  -9  -4     245     156                                                         142    1.67    4.78  1.0000
  -1   9   5     513     271                                                         564   -0.90   -0.78  1.0000
  -1   9   5     523     210                                                         574   -0.90   -0.78  1.0000
  -1   9   5     638     102                                                         695   -0.90   -0.78  1.0000
   1  -9  -5     796     155                                                         859   -0.90    0.78  1.0000
   1  -9  -5     695     243                                                         754   -0.90    0.78  1.0000
   1  -9  -5    1066     248                                                        1139   -0.90    0.78  1.0000
   1  -9  -5     814     138                                                         878   -0.90    0.78  1.0000
   1  -9  -5     655     187                                                         712   -0.90    0.78  1.0000
  -1   9   6     119     176                                                         161   13.30    2.84  1.0000
  -1   9   6     148     245                                                         228   13.30    2.84  1.0000
   1  -9  -6     192     225                                                         316   13.30   -2.84  1.0000
   1  -9  -6     111      95                                                         143   13.30   -2.84  1.0000
   1  -9  -6     110     174                                                         142   13.30   -2.84  1.0000
   1  -9  -6     132      84                                                           3   13.30   -2.84  1.0000
  -1   9   7    5491     715                                                        5285    0.38    2.20  1.0000
   1  -9  -7    4571     497                                                        4374    0.38   -2.20  1.0000
   1  -9  -7    5076     350                                                        4869    0.38   -2.20  1.0000
   1  -9  -7    4550     501                                                        4354    0.38   -2.20  1.0000
  -1   9   8      37     270                                                        -142   -3.90    5.31  1.0000
   1  -9  -8      19     121                                                         102   -3.90   -5.31  1.0000
   1  -9  -8      64     204                                                         190   -3.90   -5.31  1.0000
  -1   9   9     292     372                                                         243   -0.07    3.23  1.0000
   1  -9  -9     761     262                                                         696   -0.07   -3.23  1.0000
  -1   9  10      18     419                                                        -249    4.22   -1.92  1.0000
   1  -9 -10     542     263                                                         601    4.22    1.92  1.0000
  -1   9  11       3     476                                                        -472    1.58   -1.27  1.0000
   1  -9 -11     550     284                                                         621    1.58    1.27  1.0000
  -1   9  12     510     608                                                         665    3.38    0.93  1.0000
  -1   9  12     212     319                                                         316    3.38    0.93  1.0000
   1  -9 -12     335     284                                                         460    3.38   -0.93  1.0000
  -1   9  13      55     296                                                          42   -0.88    0.67  1.0000
  -1   9  13       1     624                                                        -369   -0.88    0.67  1.0000
   1  -9 -13     411     290                                                         374   -0.88   -0.67  1.0000
  -1   9  14       3     286                                                         -31   -1.74   -0.38  1.0000
   1  -9 -14      64     302                                                          60   -1.74    0.38  1.0000
  -1   8 -14       2     288                                                        -251    1.17    0.73  1.0000
  -1   8 -14       2     380                                                         -55    1.17    0.73  1.0000
   1  -8  14       2     294                                                         -21    1.17   -0.73  1.0000
  -1   8 -13     223     292                                                         213   -0.37   -0.72  1.0000
  -1   8 -13       1     338                                                        -308   -0.37   -0.72  1.0000
   1  -8  13     392     308                                                         378   -0.37    0.72  1.0000
  -1   8 -12     853     434                                                         863    1.66   -6.35  1.0000
  -1   8 -12    1750     415                                                        1780    1.66   -6.35  1.0000
   1  -8  12    1917     445                                                        1880    1.66    6.35  1.0000
  -1   8 -11    2574     552                                                        2649   -5.21    2.60  1.0000
  -1   8 -11    2371     358                                                        2441   -5.21    2.60  1.0000
  -1   8 -11    3142     500                                                        3227   -5.21    2.60  1.0000
   1  -8  11    1757     413                                                        1789   -5.21   -2.60  1.0000
   1  -8  11    2819     430                                                        2867   -5.21   -2.60  1.0000
  -1   8 -10    1359     307                                                        1571    0.39    3.07  1.0000
  -1   8 -10    1149     361                                                        1344    0.39    3.07  1.0000
  -1   8 -10    1311     442                                                        1519    0.39    3.07  1.0000
   1  -8  10    1084     332                                                        1274    0.39   -3.07  1.0000
   1  -8  10    1496     393                                                        1717    0.39   -3.07  1.0000
   1  -8  10    1825     424                                                        2069    0.39   -3.07  1.0000
  -1   8  -9     128     243                                                         290   -6.06    1.75  1.0000
  -1   8  -9      34     273                                                        -188   -6.06    1.75  1.0000
   1  -8   9       0     235                                                          30   -6.06   -1.75  1.0000
   1  -8   9     123     247                                                         285   -6.06   -1.75  1.0000
   1  -8   9      34     204                                                         -32   -6.06   -1.75  1.0000
  -1   8  -8    1756     313                                                        1320    5.58    3.02  1.0000
  -1   8  -8    1325     344                                                         950    5.58    3.02  1.0000
  -1   8  -8    1292     236                                                         922    5.58    3.02  1.0000
   1  -8   8    1038     278                                                         733    5.58   -3.02  1.0000
   1  -8   8     739     275                                                         484    5.58   -3.02  1.0000
   1  -8   8     818     236                                                         549    5.58   -3.02  1.0000
   1  -8   8     968     142                                                         674    5.58   -3.02  1.0000
  -1   8  -7   17493    1187                                                       15969   -3.59   -5.32  1.0000
  -1   8  -7   20014    1081                                                       18381   -3.59   -5.32  1.0000
  -1   8  -7   17806    1114                                                       16268   -3.59   -5.32  1.0000
   1  -8   7   17973    1059                                                       16433   -3.59    5.32  1.0000
   1  -8   7   18887    1120                                                       17307   -3.59    5.32  1.0000
   1  -8   7   18409     896                                                       16850   -3.59    5.32  1.0000
   1  -8   7   17801    1001                                                       16268   -3.59    5.32  1.0000
  -1   8  -6     164     258                                                         259    9.83    1.55  1.0000
  -1   8  -6     198     212                                                         309    9.83    1.55  1.0000
  -1   8  -6     161     189                                                         254    9.83    1.55  1.0000
   1  -8   6     264     201                                                         408    9.83   -1.55  1.0000
   1  -8   6     117      62                                                         188    9.83   -1.55  1.0000
   1  -8   6      56     177                                                          59    9.83   -1.55  1.0000
   1  -8   6     227     236                                                         355    9.83   -1.55  1.0000
  -1   8  -5   14298     932                                                       13516    6.19    1.60  1.0000
  -1   8  -5   12991     808                                                       12245    6.19    1.60  1.0000
  -1   8  -5   13111     867                                                       12362    6.19    1.60  1.0000
   1  -8   5   12438     797                                                       11744    6.19   -1.60  1.0000
   1  -8   5   12113     746                                                       11428    6.19   -1.60  1.0000
  -1   8  -4    6394     393                                                        5293    8.27   -1.09  1.0000
  -1   8  -4    6541     583                                                        5427    8.27   -1.09  1.0000
  -1   8  -4    5707     488                                                        4670    8.27   -1.09  1.0000
  -1   8  -4    6372     527                                                        5273    8.27   -1.09  1.0000
   1  -8   4    6276     428                                                        5148    8.27    1.09  1.0000
   1  -8   4    6887     524                                                        5703    8.27    1.09  1.0000
  -1   8  -3    9030     753                                                        9242   -5.25    7.51  1.0000
  -1   8  -3   10169     788                                                       10398   -5.25    7.51  1.0000
  -1   8  -3   10528     752                                                       10762   -5.25    7.51  1.0000
  -1   8  -3    9959     630                                                       10185   -5.25    7.51  1.0000
  -1   8  -3    8483     659                                                        8686   -5.25    7.51  1.0000
   1  -8   3    8656     607                                                        8727   -5.25   -7.51  1.0000
  -1   8  -2    4564     491                                                        5773    6.86    9.36  1.0000
  -1   8  -2    6818     628                                                        8289    6.86    9.36  1.0000
  -1   8  -2    5153     567                                                        6436    6.86    9.36  1.0000
  -1   8  -2    4605     431                                                        5819    6.86    9.36  1.0000
   1  -8   2    4758     446                                                        5992    6.86   -9.36  1.0000
   1  -8   2    4548     552                                                        5755    6.86   -9.36  1.0000
   1  -8   2    4519     483                                                        5723    6.86   -9.36  1.0000
  -1   8  -1    8175     664                                                       10391  -21.90   -6.55  1.0000
  -1   8  -1    8426     688                                                       10678  -21.90   -6.55  1.0000
  -1   8  -1    7673     790                                                        9814  -21.90   -6.55  1.0000
  -1   8  -1    8867     653                                                       11182  -21.90   -6.55  1.0000
  -1   8  -1    9159     781                                                       11515  -21.90   -6.55  1.0000
  -1   8  -1    9871     722                                                       12324  -21.90   -6.55  1.0000
   1  -8   1    8617     697                                                       10737  -21.90    6.55  1.0000
   1  -8   1    8257     682                                                       10328  -21.90    6.55  1.0000
   1  -8   1    7680     747                                                        9669  -21.90    6.55  1.0000
   1  -8   1    8911     653                                                       11070  -21.90    6.55  1.0000
  -1   8   0   10622     620                                                        9585    5.58    1.02  1.0000
  -1   8   0    9826     548                                                        8830    5.58    1.02  1.0000
  -1   8   0    9550     660                                                        8568    5.58    1.02  1.0000
  -1   8   0    9957     599                                                        8954    5.58    1.02  1.0000
  -1   8   0   10490     584                                                        9460    5.58    1.02  1.0000
  -1   8   0   10362     577                                                        9338    5.58    1.02  1.0000
   1  -8   0    9381     583                                                        8422    5.58   -1.02  1.0000
   1  -8   0    9675     641                                                        8701    5.58   -1.02  1.0000
   1  -8   0    9254     581                                                        8302    5.58   -1.02  1.0000
   1  -8   0    8707     603                                                        7784    5.58   -1.02  1.0000
  -1   8   1    8546     650                                                       10519   20.52   -6.02  1.0000
  -1   8   1    8388     676                                                       10341   20.52   -6.02  1.0000
  -1   8   1    8407     661                                                       10362   20.52   -6.02  1.0000
  -1   8   1    9860     697                                                       11993   20.52   -6.02  1.0000
  -1   8   1    8625     726                                                       10608   20.52   -6.02  1.0000
  -1   8   1    9381     673                                                       11457   20.52   -6.02  1.0000
   1  -8  -1    8677     666                                                       10814   20.52    6.02  1.0000
   1  -8  -1    7634     679                                                        9629   20.52    6.02  1.0000
   1  -8  -1    7896     708                                                        9928   20.52    6.02  1.0000
   1  -8  -1    8691     664                                                       10830   20.52    6.02  1.0000
  -1   8   2    5438     498                                                        6683    8.47   -8.83  1.0000
  -1   8   2    4761     478                                                        5927    8.47   -8.83  1.0000
  -1   8   2    4861     467                                                        6039    8.47   -8.83  1.0000
  -1   8   2    5320     493                                                        6552    8.47   -8.83  1.0000
   1  -8  -2    4036     449                                                        5108    8.47    8.83  1.0000
   1  -8  -2    5217     497                                                        6436    8.47    8.83  1.0000
   1  -8  -2    4629     458                                                        5777    8.47    8.83  1.0000
   1  -8  -2    4377     463                                                        5494    8.47    8.83  1.0000
  -1   8   3    9235     614                                                        9280    5.64    7.71  1.0000
  -1   8   3   10872     655                                                       10927    5.64    7.71  1.0000
  -1   8   3    9045     664                                                        9089    5.64    7.71  1.0000
   1  -8  -3    9460     618                                                        9653    5.64   -7.71  1.0000
   1  -8  -3    8132     622                                                        8306    5.64   -7.71  1.0000
   1  -8  -3    9117     624                                                        9305    5.64   -7.71  1.0000
   1  -8  -3    9528     616                                                        9722    5.64   -7.71  1.0000
  -1   8   4    6379     304                                                        5208    8.52    1.01  1.0000
  -1   8   4    6374     423                                                        5203    8.52    1.01  1.0000
  -1   8   4    5298     563                                                        4236    8.52    1.01  1.0000
   1  -8  -4    6955     463                                                        5769    8.52   -1.01  1.0000
   1  -8  -4    6175     382                                                        5060    8.52   -1.01  1.0000
   1  -8  -4    6709     445                                                        5545    8.52   -1.01  1.0000
   1  -8  -4    5915     400                                                        4825    8.52   -1.01  1.0000
  -1   8   5   12686     753                                                       11912   -6.03    0.91  1.0000
  -1   8   5   13482    1052                                                       12685   -6.03    0.91  1.0000
  -1   8   5   12482     632                                                       11715   -6.03    0.91  1.0000
   1  -8  -5   14842     830                                                       13970   -6.03   -0.91  1.0000
   1  -8  -5   13372     675                                                       12544   -6.03   -0.91  1.0000
   1  -8  -5   11821     770                                                       11043   -6.03   -0.91  1.0000
   1  -8  -5   13919     724                                                       13075   -6.03   -0.91  1.0000
   1  -8  -5   14223     761                                                       13370   -6.03   -0.91  1.0000
  -1   8   6      89     232                                                         140   10.01   -1.47  1.0000
   1  -8  -6     129      80                                                         208   10.01    1.47  1.0000
   1  -8  -6      54     147                                                          31   10.01    1.47  1.0000
   1  -8  -6      56     161                                                          55   10.01    1.47  1.0000
   1  -8  -6     185     115                                                         296   10.01    1.47  1.0000
   1  -8  -6      87     197                                                         133   10.01    1.47  1.0000
  -1   8   7   18919    1404                                                       17384    3.51   -5.15  1.0000
   1  -8  -7   19152     931                                                       17603    3.51    5.15  1.0000
   1  -8  -7   18673    1056                                                       17144    3.51    5.15  1.0000
  -1   8   8     761     361                                                         493    5.81   -3.25  1.0000
   1  -8  -8    1124     165                                                         767    5.81    3.25  1.0000
   1  -8  -8    1374     269                                                         976    5.81    3.25  1.0000
  -1   8   9      32     383                                                        -160    5.87    1.86  1.0000
   1  -8  -9      13     199                                                          81    5.87   -1.86  1.0000
  -1   8  10    1056     533                                                        1240   -0.02   -2.98  1.0000
   1  -8 -10    1559     362                                                        1781   -0.02    2.98  1.0000
  -1   8  11    3170     752                                                        3230    4.96    2.60  1.0000
   1  -8 -11    2320     458                                                        2395    4.96   -2.60  1.0000
  -1   8  12    1490     656                                                        1461    1.56    6.40  1.0000
  -1   8  12    1961     463                                                        1933    1.56    6.40  1.0000
   1  -8 -12    1708     393                                                        1746    1.56   -6.40  1.0000
  -1   8  13      27     286                                                          23    0.33   -0.73  1.0000
   1  -8 -13     558     337                                                         541    0.33    0.73  1.0000
  -1   8  14     170     326                                                         181    1.00   -0.65  1.0000
   1  -8 -14      99     312                                                         107    1.00    0.65  1.0000
  -1   7 -14     100     303                                                          86    4.18    0.64  1.0000
  -1   7 -14      15     368                                                        -251    4.18    0.64  1.0000
   1  -7  14     871     372                                                         858    4.18   -0.64  1.0000
  -1   7 -13     962     447                                                         976   -1.38   -2.22  1.0000
  -1   7 -13    1705     420                                                        1726   -1.38   -2.22  1.0000
   1  -7  13    1589     429                                                        1618   -1.38    2.22  1.0000
  -1   7 -12    1212     270                                                        1163    1.68   -3.22  1.0000
  -1   7 -12    1541     377                                                        1487    1.68   -3.22  1.0000
  -1   7 -12     668     386                                                         629    1.68   -3.22  1.0000
   1  -7  12    1137     352                                                        1051    1.68    3.22  1.0000
  -1   7 -11    6062     663                                                        6048   -0.31    0.34  1.0000
  -1   7 -11    4637     691                                                        4625   -0.31    0.34  1.0000
  -1   7 -11    6352     554                                                        6338   -0.31    0.34  1.0000
   1  -7  11    6908     641                                                        6900   -0.31   -0.34  1.0000
   1  -7  11    5849     666                                                        5841   -0.31   -0.34  1.0000
  -1   7 -10     313     324                                                         345   -2.22   -0.76  1.0000
  -1   7 -10     592     226                                                         637   -2.22   -0.76  1.0000
  -1   7 -10     243     247                                                         270   -2.22   -0.76  1.0000
   1  -7  10     321     272                                                         352   -2.22    0.76  1.0000
   1  -7  10      38     214                                                          47   -2.22    0.76  1.0000
  -1   7  -9     101     198                                                         125  -12.19    0.30  1.0000
  -1   7  -9     183     245                                                         282  -12.19    0.30  1.0000
  -1   7  -9      82     290                                                          59  -12.19    0.30  1.0000
  -1   7  -9     300     182                                                         461  -12.19    0.30  1.0000
   1  -7   9     611     263                                                         751  -12.19   -0.30  1.0000
   1  -7   9     455     171                                                         558  -12.19   -0.30  1.0000
   1  -7   9     298     252                                                         355  -12.19   -0.30  1.0000
  -1   7  -8    8743     646                                                        8324    1.71    4.23  1.0000
  -1   7  -8    8802     667                                                        8381    1.71    4.23  1.0000
  -1   7  -8    7717     726                                                        7322    1.71    4.23  1.0000
   1  -7   8    9141     576                                                        8790    1.71   -4.23  1.0000
   1  -7   8    8036     683                                                        7706    1.71   -4.23  1.0000
   1  -7   8    7777     652                                                        7453    1.71   -4.23  1.0000
   1  -7   8    7889     537                                                        7562    1.71   -4.23  1.0000
  -1   7  -7   10868     869                                                       11100    2.04   -3.18  1.0000
  -1   7  -7   10390     774                                                       10617    2.04   -3.18  1.0000
  -1   7  -7   10729     785                                                       10960    2.04   -3.18  1.0000
   1  -7   7   10367     767                                                       10545    2.04    3.18  1.0000
   1  -7   7   11139     828                                                       11324    2.04    3.18  1.0000
   1  -7   7   11100     743                                                       11285    2.04    3.18  1.0000
   1  -7   7   10749     648                                                       10931    2.04    3.18  1.0000
  -1   7  -6    3135     432                                                        3498    2.73    4.06  1.0000
  -1   7  -6    3714     424                                                        4109    2.73    4.06  1.0000
  -1   7  -6    3006     473                                                        3361    2.73    4.06  1.0000
   1  -7   6    3208     441                                                        3574    2.73   -4.06  1.0000
   1  -7   6    3633     440                                                        4023    2.73   -4.06  1.0000
   1  -7   6    3055     386                                                        3412    2.73   -4.06  1.0000
  -1   7  -5   18516    1218                                                       19971    7.95    1.42  1.0000
  -1   7  -5   17484    1124                                                       18898    7.95    1.42  1.0000
  -1   7  -5   18814    1273                                                       20280    7.95    1.42  1.0000
   1  -7   5   18788    1228                                                       20190    7.95   -1.42  1.0000
   1  -7   5   17788    1076                                                       19152    7.95   -1.42  1.0000
   1  -7   5   17436    1124                                                       18787    7.95   -1.42  1.0000
  -1   7  -4   14268     859                                                       14199    0.75   -5.46  1.0000
  -1   7  -4   14332     972                                                       14263    0.75   -5.46  1.0000
  -1   7  -4   12517     933                                                       12451    0.75   -5.46  1.0000
   1  -7   4   14568     942                                                       14388    0.75    5.46  1.0000
   1  -7   4   14388     806                                                       14209    0.75    5.46  1.0000
   1  -7   4   14486     854                                                       14307    0.75    5.46  1.0000
  -1   7  -3   23295    1673                                                       27874  -20.11   -1.04  1.0000
  -1   7  -3   22612    1659                                                       27125  -20.11   -1.04  1.0000
  -1   7  -3   19261    1805                                                       23431  -20.11   -1.04  1.0000
  -1   7  -3   25670    1441                                                       30474  -20.11   -1.04  1.0000
  -1   7  -3   24011    1497                                                       28659  -20.11   -1.04  1.0000
  -1   7  -3   24125    1474                                                       28784  -20.11   -1.04  1.0000
   1  -7   3   25214    1689                                                       30269  -20.11    1.04  1.0000
   1  -7   3   25495    1438                                                       30578  -20.11    1.04  1.0000
  -1   7  -2     169     179                                                         149   -5.29    2.78  1.0000
  -1   7  -2     385     148                                                         371   -5.29    2.78  1.0000
  -1   7  -2     195     217                                                         176   -5.29    2.78  1.0000
  -1   7  -2     267     180                                                         250   -5.29    2.78  1.0000
  -1   7  -2     667     247                                                         659   -5.29    2.78  1.0000
  -1   7  -2     292     144                                                         276   -5.29    2.78  1.0000
   1  -7   2     491     178                                                         484   -5.29   -2.78  1.0000
   1  -7   2     444     207                                                         436   -5.29   -2.78  1.0000
   1  -7   2     436     171                                                         428   -5.29   -2.78  1.0000
  -1   7  -1    9307     458                                                        7602  -19.69   -5.32  1.0000
  -1   7  -1    7841     463                                                        6261  -19.69   -5.32  1.0000
  -1   7  -1    8089     484                                                        6487  -19.69   -5.32  1.0000
  -1   7  -1    8146     540                                                        6539  -19.69   -5.32  1.0000
  -1   7  -1    7503     535                                                        5953  -19.69   -5.32  1.0000
  -1   7  -1    7657     493                                                        6093  -19.69   -5.32  1.0000
   1  -7   1    8748     460                                                        7257  -19.69    5.32  1.0000
   1  -7   1    7607     491                                                        6202  -19.69    5.32  1.0000
   1  -7   1    8814     556                                                        7318  -19.69    5.32  1.0000
   1  -7   1    8035     481                                                        6597  -19.69    5.32  1.0000
  -1   7   0   20056    1010                                                       18718    5.14    2.68  1.0000
  -1   7   0   21250    1042                                                       19872    5.14    2.68  1.0000
  -1   7   0   19946     999                                                       18612    5.14    2.68  1.0000
  -1   7   0   22650    1038                                                       21227    5.14    2.68  1.0000
  -1   7   0   20483    1136                                                       19131    5.14    2.68  1.0000
  -1   7   0   20039    1027                                                       18702    5.14    2.68  1.0000
   1  -7   0   18722    1028                                                       17488    5.14   -2.68  1.0000
   1  -7   0   20402    1026                                                       19113    5.14   -2.68  1.0000
   1  -7   0   20278    1142                                                       18993    5.14   -2.68  1.0000
   1  -7   0   19459    1030                                                       18200    5.14   -2.68  1.0000
  -1   7   1    7987     502                                                        6680   18.79   -5.72  1.0000
  -1   7   1    8299     465                                                        6970   18.79   -5.72  1.0000
  -1   7   1    8124     472                                                        6807   18.79   -5.72  1.0000
  -1   7   1    7776     477                                                        6483   18.79   -5.72  1.0000
  -1   7   1    8088     471                                                        6774   18.79   -5.72  1.0000
  -1   7   1    7538     498                                                        6262   18.79   -5.72  1.0000
[truncated: 6,356,735 more chars]
